# Supplementary material for: Bis(tetraphenylphosphonium) tetra­cyanido­nitridochromate(V) dihydrate
Source: Acta Crystallogr Sect E Struct Rep Online. 2011 Jan 22;67(Pt 2):m227–8. doi: 10.1107/S1600536811002108 (PMC3051685; doi:10.1107/S1600536811002108)
Supplement: Supplementary file 1 [file e-67-0m227-sup1.cif]

##############################################################################
###                                                                        ###
###        Electronic paper (Acta Crystallographica Section E)             ###
###                                                                        ###
##############################################################################
#                                                                            #
# This CIF contains the data in a paper accepted for publication in Acta     #
# Crystallographica Section E. It conforms to the requirements of Notes      #
# for Authors for Section E, and has been peer reviewed under the auspices   #
# of the IUCr Commission on Journals.                                        #
#                                                                            #
# Full details of the Crystallographic Information File format               #
# are given in the paper "The Crystallographic Information File (CIF):       #
# a New Standard Archive File for Crystallography" by S. R. Hall, F. H.      #
# Allen and I. D. Brown [Acta Cryst. (1991), A47, 655-685].                  #
#                                                                            #
# The current version of the core CIF dictionary is obtainable from          #
# ftp://ftp.iucr.org/pub/cif_core.dic. The current version number is 2.4.    #
#                                                                            #
# Software is freely available for graphical display of the structure(s) in  #
# this CIF.  For information consult the CIF home page http://www.iucr.org/  #
# cif/home.html                                                              #
#                                                                            #
# This file may be used for bona fide research purposes within the           #
# scientific community so long as proper attribution is given to the journal # 
# article from which it was obtained.                                        #
#                                                                            #
##############################################################################
                                             
data_global
_audit_creation_method     'SHELXL-97 and manual editing'
_journal_date_recd_electronic     2011-01-07
_journal_date_accepted     2011-01-13
_journal_name_full     'Acta Crystallographica, Section E'
_journal_year     2011
_journal_volume     67
_journal_issue      2
_journal_page_first     m227
_journal_page_last     m228
_journal_paper_category     QM
_journal_coeditor_code     FJ2383
_publ_contact_author_name     'Jesper Bendix'
_publ_contact_author_address
;
Department of Chemistry
University of Copenhagen
Universitetsparken 5
DK-2100 Copenhagen
Denmark
;
_publ_contact_author_email     'bendix@kiku.dk'
_publ_contact_author_fax     ' '
_publ_contact_author_phone     '(+45)35320101'
_publ_section_title
;
Bis(tetraphenylphosphonium) tetracyanidonitridochromate(V) dihydrate
;
loop_
    _publ_author_name
    _publ_author_address
    'Magnus Schau-Magnussen'
;
Department of Chemistry
University of Copenhagen
Universitetsparken 5
DK-2100 Copenhagen
Denmark
;
    'Jesper Bendix'
;
Department of Chemistry
University of Copenhagen
Universitetsparken 5
DK-2100 Copenhagen
Denmark
;
data_I
_audit_creation_method     SHELXL-97
_chemical_name_systematic
;
Bis(tetraphenylphosphonium) tetracyanidonitridochromate(V) dihydrate
;
_chemical_name_common     ?
_chemical_formula_moiety     '2(C24 H20 P +), C4 Cr N5 2-, 2(H2 O)'
_chemical_formula_sum     'C52 H44 Cr N5 O2 P2'
_chemical_formula_iupac     '(C24 H20 P)2 [Cr (C N)4 (N)], 2H2 O'
_chemical_formula_weight     884.86
_chemical_melting_point     ?
_symmetry_cell_setting     triclinic
_symmetry_space_group_name_H-M     'P -1'
_symmetry_space_group_name_Hall     '-P 1'
loop_
    _symmetry_equiv_pos_as_xyz
    'x, y, z'
    '-x, -y, -z'
_cell_length_a     11.996(5)
_cell_length_b     12.387(5)
_cell_length_c     16.721(4)
_cell_angle_alpha     98.34(3)
_cell_angle_beta     110.01(2)
_cell_angle_gamma     90.52(4)
_cell_volume     2305.3(15)
_cell_formula_units_Z     2
_cell_measurement_reflns_used     83863
_cell_measurement_theta_min     1.31
_cell_measurement_theta_max     27.63
_cell_measurement_temperature     122.0(10)
_exptl_crystal_description     'Prism'
_exptl_crystal_colour     'Yellow'
_exptl_crystal_size_max     0.123
_exptl_crystal_size_mid     0.089
_exptl_crystal_size_min     0.058
_exptl_crystal_density_diffrn     1.275
_exptl_crystal_density_meas     ?
_exptl_crystal_density_method     'not measured'
_exptl_crystal_F_000     922
_exptl_absorpt_coefficient_mu     0.363
_exptl_absorpt_correction_type     integration
_exptl_absorpt_process_details
;
(Gaussian; Coppens, 1970)
;
_exptl_absorpt_correction_T_min     0.952
_exptl_absorpt_correction_T_max     0.980
_exptl_special_details
;
;
_diffrn_ambient_temperature     122.0(10)
_diffrn_radiation_type     MoK\a
_diffrn_radiation_wavelength     0.71073
_diffrn_radiation_source     'fine-focus sealed tube'
_diffrn_radiation_monochromator     graphite
_diffrn_measurement_device_type     'Nonius KappaCCD area-detector'
_diffrn_measurement_method     '\w and \f'
_diffrn_reflns_number     72047
_diffrn_reflns_av_R_equivalents     0.0611
_diffrn_reflns_av_sigmaI/netI     0.0487
_diffrn_reflns_theta_min     1.31
_diffrn_reflns_theta_max     25.00
_diffrn_reflns_theta_full     25.00
_diffrn_measured_fraction_theta_max     1.000
_diffrn_measured_fraction_theta_full     1.000
_diffrn_reflns_limit_h_min     -14
_diffrn_reflns_limit_h_max     14
_diffrn_reflns_limit_k_min     -14
_diffrn_reflns_limit_k_max     14
_diffrn_reflns_limit_l_min     -19
_diffrn_reflns_limit_l_max     19
_refine_special_details
;
Refinement of <i>F</i>^2^ against ALL reflections. The weighted <i>R</i>-factor
<i>wR</i> and goodness of fit <i>S</i> are based on <i>F</i>^2^, conventional
<i>R</i>-factors <i>R</i> are based on <i>F</i>, with <i>F</i> set to zero for
negative <i>F</i>^2^. The threshold expression of <i>F</i>^2^ >
\s(<i>F</i>^2^) is used only for calculating <i>R</i>-factors(gt) <i>etc</i>.
and is not relevant to the choice of reflections for refinement.
<i>R</i>-factors based on <i>F</i>^2^ are statistically about twice as large
as those based on <i>F</i>, and <i>R</i>- factors based on ALL data will be
even larger.
;
_reflns_number_total     8118
_reflns_number_gt     6480
_reflns_threshold_expression     I>2\s(I)
_refine_ls_structure_factor_coef     Fsqd
_refine_ls_matrix_type     full
_refine_ls_R_factor_all     0.0585
_refine_ls_R_factor_gt     0.0389
_refine_ls_wR_factor_gt     0.0801
_refine_ls_wR_factor_ref     0.0919
_refine_ls_goodness_of_fit_ref     1.096
_refine_ls_restrained_S_all     1.096
_refine_ls_number_reflns     8118
_refine_ls_number_parameters     571
_refine_ls_number_restraints     4
_refine_ls_hydrogen_treatment     mixed
_refine_ls_weighting_scheme     calc
_refine_ls_weighting_details
         'calc w=1/[\s^2^(Fo^2^)+(0.0000P)^2^+2.4326P] where P=(Fo^2^+2Fc^2^)/3'
_atom_sites_solution_hydrogens     geom
_atom_sites_solution_primary     direct
_atom_sites_solution_secondary     difmap
_refine_ls_shift/su_max     0.001
_refine_ls_shift/su_mean     0.000
_refine_diff_density_max     0.413
_refine_diff_density_min     -0.440
_refine_ls_extinction_method     none
_refine_ls_extinction_coef     ?
loop_
    _atom_type_symbol
    _atom_type_description
    _atom_type_scat_dispersion_real
    _atom_type_scat_dispersion_imag
    _atom_type_scat_source
    'C' 'C' 0.0033 0.0016
                         'International Tables Vol C Tables 4.2.6.8 and 6.1.1.4'
    'H' 'H' 0.0000 0.0000
                         'International Tables Vol C Tables 4.2.6.8 and 6.1.1.4'
    'Cr' 'Cr' 0.3209 0.6236
                         'International Tables Vol C Tables 4.2.6.8 and 6.1.1.4'
    'N' 'N' 0.0061 0.0033
                         'International Tables Vol C Tables 4.2.6.8 and 6.1.1.4'
    'O' 'O' 0.0106 0.0060
                         'International Tables Vol C Tables 4.2.6.8 and 6.1.1.4'
    'P' 'P' 0.1023 0.0942
                         'International Tables Vol C Tables 4.2.6.8 and 6.1.1.4'
_computing_data_collection     'COLLECT (Nonius, 1999)'
_computing_cell_refinement     'COLLECT (Nonius, 1999)'
_computing_data_reduction     'EvalCCD (Duisenberg <i>et al.</i>, 2003)'
_computing_structure_solution     'SHELXS97 (Sheldrick, 2008)'
_computing_structure_refinement     'SHELXL97 (Sheldrick, 2008)'
_computing_molecular_graphics     'ORTEP-3 (Farrugia, 1997)'
_computing_publication_material     'SHELXL97 (Sheldrick, 2008)'
loop_
    _atom_site_type_symbol
    _atom_site_label
    _atom_site_fract_x
    _atom_site_fract_y
    _atom_site_fract_z
    _atom_site_U_iso_or_equiv
    _atom_site_adp_type
    _atom_site_calc_flag
    _atom_site_refinement_flags
    _atom_site_occupancy
    _atom_site_disorder_assembly
    _atom_site_disorder_group
    Cr Cr 0.97125(3) 0.24895(3) 0.24580(2) 0.01723(10) Uani d . 1 . .
    N N1 1.03216(19) 0.34819(17) 0.31458(13) 0.0287(5) Uani d . 1 . .
    C C2 0.9557(2) 0.3156(2) 0.13640(16) 0.0229(5) Uani d . 1 . .
    N N2 0.9541(2) 0.35860(19) 0.07957(15) 0.0356(6) Uani d . 1 . .
    C C3 1.1055(2) 0.16264(19) 0.22511(14) 0.0194(5) Uani d . 1 . .
    N N3 1.17809(19) 0.10990(18) 0.21318(14) 0.0287(5) Uani d . 1 . .
    C C4 0.9671(2) 0.1357(2) 0.32438(15) 0.0213(5) Uani d . 1 . .
    N N4 0.96893(19) 0.07573(18) 0.37107(14) 0.0302(5) Uani d . 1 . .
    C C5 0.7926(2) 0.25946(19) 0.22163(15) 0.0202(5) Uani d . 1 . .
    N N5 0.6916(2) 0.25833(18) 0.20697(14) 0.0308(5) Uani d . 1 . .
    P P1 0.66573(5) 0.81476(5) 0.15855(4) 0.01645(14) Uani d . 1 . .
    C C11 0.7218(2) 0.88033(19) 0.08928(14) 0.0197(5) Uani d . 1 . .
    C C12 0.7143(3) 0.9925(2) 0.08778(17) 0.0309(6) Uani d . 1 . .
    H H12 0.6772 1.0353 0.1223 0.037 Uiso calc R 1 . .
    C C13 0.7613(3) 1.0411(2) 0.03558(18) 0.0405(7) Uani d . 1 . .
    H H13 0.7575 1.1176 0.0351 0.049 Uiso calc R 1 . .
    C C14 0.8135(3) 0.9788(2) -0.01559(17) 0.0344(7) Uani d . 1 . .
    H H14 0.8452 1.0125 -0.0514 0.041 Uiso calc R 1 . .
    C C15 0.8200(2) 0.8679(2) -0.01495(16) 0.0292(6) Uani d . 1 . .
    H H15 0.8559 0.8254 -0.0505 0.035 Uiso calc R 1 . .
    C C16 0.7746(2) 0.8180(2) 0.03735(16) 0.0257(6) Uani d . 1 . .
    H H16 0.7794 0.7415 0.0378 0.031 Uiso calc R 1 . .
    C C21 0.5901(2) 0.91094(18) 0.20943(14) 0.0172(5) Uani d . 1 . .
    C C22 0.4676(2) 0.89460(19) 0.18939(15) 0.0209(5) Uani d . 1 . .
    H H22 0.4259 0.8310 0.1516 0.025 Uiso calc R 1 . .
    C C23 0.4068(2) 0.9710(2) 0.22452(16) 0.0244(6) Uani d . 1 . .
    H H23 0.3235 0.9597 0.2109 0.029 Uiso calc R 1 . .
    C C24 0.4674(2) 1.0636(2) 0.27944(15) 0.0246(6) Uani d . 1 . .
    H H24 0.4255 1.1160 0.3035 0.030 Uiso calc R 1 . .
    C C25 0.5885(2) 1.08050(19) 0.29953(15) 0.0242(6) Uani d . 1 . .
    H H25 0.6293 1.1445 0.3372 0.029 Uiso calc R 1 . .
    C C26 0.6512(2) 1.00486(19) 0.26518(14) 0.0201(5) Uani d . 1 . .
    H H26 0.7346 1.0166 0.2793 0.024 Uiso calc R 1 . .
    C C31 0.5587(2) 0.70555(18) 0.09688(14) 0.0183(5) Uani d . 1 . .
    C C32 0.5339(2) 0.62444(19) 0.13962(15) 0.0225(5) Uani d . 1 . .
    H H32 0.5833 0.6205 0.1972 0.027 Uiso calc R 1 . .
    C C33 0.4381(2) 0.5503(2) 0.09839(17) 0.0271(6) Uani d . 1 . .
    H H33 0.4211 0.4956 0.1276 0.032 Uiso calc R 1 . .
    C C34 0.3670(2) 0.5554(2) 0.01483(17) 0.0305(6) Uani d . 1 . .
    H H34 0.3006 0.5044 -0.0132 0.037 Uiso calc R 1 . .
    C C35 0.3914(2) 0.6341(2) -0.02869(17) 0.0316(6) Uani d . 1 . .
    H H35 0.3425 0.6363 -0.0866 0.038 Uiso calc R 1 . .
    C C36 0.4872(2) 0.7097(2) 0.01209(15) 0.0243(6) Uani d . 1 . .
    H H36 0.5040 0.7640 -0.0176 0.029 Uiso calc R 1 . .
    C C41 0.7823(2) 0.75651(19) 0.23712(15) 0.0193(5) Uani d . 1 . .
    C C42 0.8155(2) 0.7932(2) 0.32521(15) 0.0237(5) Uani d . 1 . .
    H H42 0.7795 0.8538 0.3458 0.028 Uiso calc R 1 . .
    C C43 0.9016(2) 0.7406(2) 0.38291(16) 0.0290(6) Uani d . 1 . .
    H H43 0.9252 0.7662 0.4430 0.035 Uiso calc R 1 . .
    C C44 0.9530(2) 0.6517(2) 0.35352(17) 0.0284(6) Uani d . 1 . .
    H H44 1.0107 0.6155 0.3934 0.034 Uiso calc R 1 . .
    C C45 0.9207(2) 0.6150(2) 0.26603(17) 0.0297(6) Uani d . 1 . .
    H H45 0.9566 0.5538 0.2460 0.036 Uiso calc R 1 . .
    C C46 0.8365(2) 0.6671(2) 0.20761(16) 0.0276(6) Uani d . 1 . .
    H H46 0.8152 0.6423 0.1475 0.033 Uiso calc R 1 . .
    P P2 0.65911(5) 0.34699(5) 0.62208(4) 0.01508(13) Uani d . 1 . .
    C C51 0.72980(19) 0.38164(18) 0.54899(14) 0.0158(5) Uani d . 1 . .
    C C52 0.7530(2) 0.29675(19) 0.49283(14) 0.0183(5) Uani d . 1 . .
    H H52 0.7296 0.2232 0.4926 0.022 Uiso calc R 1 . .
    C C53 0.8102(2) 0.3205(2) 0.43758(14) 0.0217(5) Uani d . 1 . .
    H H53 0.8276 0.2629 0.4004 0.026 Uiso calc R 1 . .
    C C54 0.8421(2) 0.4279(2) 0.43637(15) 0.0224(5) Uani d . 1 . .
    H H54 0.8807 0.4439 0.3980 0.027 Uiso calc R 1 . .
    C C55 0.8178(2) 0.5120(2) 0.49107(15) 0.0231(5) Uani d . 1 . .
    H H55 0.8393 0.5856 0.4899 0.028 Uiso calc R 1 . .
    C C56 0.7620(2) 0.48910(19) 0.54750(14) 0.0182(5) Uani d . 1 . .
    H H56 0.7459 0.5470 0.5852 0.022 Uiso calc R 1 . .
    C C61 0.6187(2) 0.46906(18) 0.67540(14) 0.0179(5) Uani d . 1 . .
    C C62 0.4995(2) 0.4868(2) 0.66260(15) 0.0220(5) Uani d . 1 . .
    H H62 0.4386 0.4351 0.6246 0.026 Uiso calc R 1 . .
    C C63 0.4707(2) 0.5803(2) 0.70586(16) 0.0287(6) Uani d . 1 . .
    H H63 0.3897 0.5925 0.6975 0.034 Uiso calc R 1 . .
    C C64 0.5586(3) 0.6560(2) 0.76098(16) 0.0303(6) Uani d . 1 . .
    H H64 0.5377 0.7200 0.7901 0.036 Uiso calc R 1 . .
    C C65 0.6773(2) 0.6389(2) 0.77403(16) 0.0281(6) Uani d . 1 . .
    H H65 0.7376 0.6912 0.8120 0.034 Uiso calc R 1 . .
    C C66 0.7081(2) 0.54541(19) 0.73164(15) 0.0238(6) Uani d . 1 . .
    H H66 0.7893 0.5333 0.7407 0.029 Uiso calc R 1 . .
    C C71 0.5277(2) 0.26263(18) 0.55768(14) 0.0169(5) Uani d . 1 . .
    C C72 0.4935(2) 0.1720(2) 0.58589(16) 0.0252(6) Uani d . 1 . .
    H H72 0.5418 0.1514 0.6389 0.030 Uiso calc R 1 . .
    C C73 0.3883(2) 0.1116(2) 0.53614(17) 0.0314(6) Uani d . 1 . .
    H H73 0.3649 0.0494 0.5551 0.038 Uiso calc R 1 . .
    C C74 0.3175(2) 0.1417(2) 0.45915(16) 0.0264(6) Uani d . 1 . .
    H H74 0.2454 0.1002 0.4256 0.032 Uiso calc R 1 . .
    C C75 0.3512(2) 0.23212(19) 0.43086(15) 0.0221(5) Uani d . 1 . .
    H H75 0.3022 0.2528 0.3781 0.027 Uiso calc R 1 . .
    C C76 0.4566(2) 0.29250(18) 0.47958(14) 0.0189(5) Uani d . 1 . .
    H H76 0.4804 0.3540 0.4599 0.023 Uiso calc R 1 . .
    C C81 0.75605(19) 0.27572(18) 0.70289(14) 0.0164(5) Uani d . 1 . .
    C C82 0.8202(2) 0.19116(19) 0.67944(16) 0.0232(5) Uani d . 1 . .
    H H82 0.8129 0.1710 0.6208 0.028 Uiso calc R 1 . .
    C C83 0.8942(2) 0.1368(2) 0.74176(17) 0.0276(6) Uani d . 1 . .
    H H83 0.9374 0.0789 0.7257 0.033 Uiso calc R 1 . .
    C C84 0.9056(2) 0.1663(2) 0.82709(17) 0.0283(6) Uani d . 1 . .
    H H84 0.9572 0.1289 0.8696 0.034 Uiso calc R 1 . .
    C C85 0.8427(2) 0.2498(2) 0.85098(16) 0.0302(6) Uani d . 1 . .
    H H85 0.8510 0.2699 0.9099 0.036 Uiso calc R 1 . .
    C C86 0.7672(2) 0.3046(2) 0.78916(15) 0.0247(6) Uani d . 1 . .
    H H86 0.7233 0.3617 0.8055 0.030 Uiso calc R 1 . .
    O O1 0.8836(2) 0.57434(19) 0.01213(19) 0.0611(7) Uani d D 1 . .
    H H1A 0.910(4) 0.513(2) 0.025(3) 0.092 Uiso d D 1 . .
    H H1B 0.931(3) 0.592(3) -0.013(2) 0.092 Uiso d D 1 . .
    O O2 0.85439(16) 0.04312(15) 0.49856(12) 0.0291(4) Uani d D 1 . .
    H H2A 0.884(3) 0.052(2) 0.4627(16) 0.044 Uiso d D 1 . .
    H H2B 0.906(2) 0.016(2) 0.5356(16) 0.044 Uiso d D 1 . .
loop_
    _atom_site_aniso_label
    _atom_site_aniso_U_11
    _atom_site_aniso_U_22
    _atom_site_aniso_U_33
    _atom_site_aniso_U_12
    _atom_site_aniso_U_13
    _atom_site_aniso_U_23
    Cr 0.0185(2) 0.0193(2) 0.0159(2) 0.00301(16) 0.00804(16) 0.00416(15)
    N1 0.0316(13) 0.0278(12) 0.0253(11) -0.0007(10) 0.0099(10) 0.0000(9)
    C2 0.0230(14) 0.0229(13) 0.0254(14) 0.0029(11) 0.0108(11) 0.0058(11)
    N2 0.0412(14) 0.0395(14) 0.0325(13) 0.0045(11) 0.0165(11) 0.0162(11)
    C3 0.0204(13) 0.0226(13) 0.0177(12) -0.0011(11) 0.0089(10) 0.0053(10)
    N3 0.0271(12) 0.0321(12) 0.0328(13) 0.0064(10) 0.0162(10) 0.0088(10)
    C4 0.0174(13) 0.0286(14) 0.0214(13) 0.0058(10) 0.0106(11) 0.0049(11)
    N4 0.0309(13) 0.0384(13) 0.0302(12) 0.0106(10) 0.0168(10) 0.0174(11)
    C5 0.0258(15) 0.0203(13) 0.0199(12) 0.0081(11) 0.0128(11) 0.0073(10)
    N5 0.0293(14) 0.0351(13) 0.0353(13) 0.0121(10) 0.0174(11) 0.0132(10)
    P1 0.0173(3) 0.0175(3) 0.0153(3) 0.0030(2) 0.0064(3) 0.0029(2)
    C11 0.0192(13) 0.0224(13) 0.0177(12) 0.0014(10) 0.0057(10) 0.0053(10)
    C12 0.0474(18) 0.0236(14) 0.0283(14) 0.0048(12) 0.0206(13) 0.0061(11)
    C13 0.071(2) 0.0251(15) 0.0340(16) 0.0009(14) 0.0282(16) 0.0087(13)
    C14 0.0440(17) 0.0393(17) 0.0251(14) -0.0057(13) 0.0162(13) 0.0110(12)
    C15 0.0295(15) 0.0398(16) 0.0215(13) 0.0035(12) 0.0128(12) 0.0049(12)
    C16 0.0302(15) 0.0236(13) 0.0264(14) 0.0061(11) 0.0126(12) 0.0066(11)
    C21 0.0202(13) 0.0175(12) 0.0158(11) 0.0042(10) 0.0078(10) 0.0048(9)
    C22 0.0200(13) 0.0202(13) 0.0205(12) 0.0010(10) 0.0051(10) 0.0020(10)
    C23 0.0196(13) 0.0259(14) 0.0308(14) 0.0056(11) 0.0121(11) 0.0062(11)
    C24 0.0337(15) 0.0202(13) 0.0253(13) 0.0082(11) 0.0166(12) 0.0047(11)
    C25 0.0343(15) 0.0179(13) 0.0199(13) -0.0009(11) 0.0103(11) -0.0006(10)
    C26 0.0187(13) 0.0215(13) 0.0200(12) 0.0003(10) 0.0064(10) 0.0040(10)
    C31 0.0186(12) 0.0190(12) 0.0171(12) 0.0047(10) 0.0066(10) 0.0012(10)
    C32 0.0262(14) 0.0235(13) 0.0190(12) 0.0038(11) 0.0092(11) 0.0039(10)
    C33 0.0290(15) 0.0220(13) 0.0331(15) -0.0011(11) 0.0146(12) 0.0042(11)
    C34 0.0225(14) 0.0258(14) 0.0373(16) -0.0020(11) 0.0056(12) -0.0022(12)
    C35 0.0287(15) 0.0303(15) 0.0246(14) 0.0033(12) -0.0034(12) 0.0000(12)
    C36 0.0285(14) 0.0226(13) 0.0219(13) 0.0047(11) 0.0083(11) 0.0042(11)
    C41 0.0163(12) 0.0206(12) 0.0207(12) 0.0010(10) 0.0048(10) 0.0066(10)
    C42 0.0250(14) 0.0232(13) 0.0228(13) 0.0014(11) 0.0079(11) 0.0040(11)
    C43 0.0285(15) 0.0325(15) 0.0220(13) -0.0030(12) 0.0026(12) 0.0071(11)
    C44 0.0166(13) 0.0320(15) 0.0354(15) -0.0001(11) 0.0029(12) 0.0163(12)
    C45 0.0246(14) 0.0290(15) 0.0360(16) 0.0102(12) 0.0096(12) 0.0089(12)
    C46 0.0274(14) 0.0309(15) 0.0236(13) 0.0084(12) 0.0079(12) 0.0034(11)
    P2 0.0148(3) 0.0161(3) 0.0153(3) 0.0016(2) 0.0065(2) 0.0024(2)
    C51 0.0124(11) 0.0202(12) 0.0146(11) 0.0021(9) 0.0039(9) 0.0040(9)
    C52 0.0186(12) 0.0188(12) 0.0168(12) 0.0012(10) 0.0051(10) 0.0031(10)
    C53 0.0206(13) 0.0290(14) 0.0143(12) 0.0045(11) 0.0056(10) 0.0009(10)
    C54 0.0188(13) 0.0326(14) 0.0178(12) 0.0000(11) 0.0082(10) 0.0058(11)
    C55 0.0233(13) 0.0227(13) 0.0236(13) -0.0033(11) 0.0075(11) 0.0067(11)
    C56 0.0190(12) 0.0193(12) 0.0168(12) 0.0016(10) 0.0073(10) 0.0018(10)
    C61 0.0233(13) 0.0178(12) 0.0165(12) 0.0021(10) 0.0115(10) 0.0039(10)
    C62 0.0233(13) 0.0266(13) 0.0176(12) 0.0068(11) 0.0082(11) 0.0054(10)
    C63 0.0305(15) 0.0355(15) 0.0245(14) 0.0174(12) 0.0128(12) 0.0092(12)
    C64 0.0522(19) 0.0199(13) 0.0276(14) 0.0136(13) 0.0231(14) 0.0083(11)
    C65 0.0439(17) 0.0189(13) 0.0265(14) -0.0050(12) 0.0204(13) -0.0001(11)
    C66 0.0256(14) 0.0240(13) 0.0268(14) -0.0019(11) 0.0159(12) 0.0027(11)
    C71 0.0155(12) 0.0185(12) 0.0176(12) 0.0016(10) 0.0073(10) 0.0018(10)
    C72 0.0256(14) 0.0298(14) 0.0209(13) -0.0021(11) 0.0069(11) 0.0094(11)
    C73 0.0296(15) 0.0342(15) 0.0309(15) -0.0099(12) 0.0087(12) 0.0120(12)
    C74 0.0217(14) 0.0296(14) 0.0256(14) -0.0056(11) 0.0070(11) 0.0009(11)
    C75 0.0212(13) 0.0262(13) 0.0170(12) 0.0028(11) 0.0044(10) 0.0026(10)
    C76 0.0231(13) 0.0156(12) 0.0197(12) 0.0019(10) 0.0092(11) 0.0039(10)
    C81 0.0139(12) 0.0178(12) 0.0171(12) -0.0013(9) 0.0046(10) 0.0037(9)
    C82 0.0266(14) 0.0242(13) 0.0213(13) 0.0031(11) 0.0106(11) 0.0054(10)
    C83 0.0235(14) 0.0271(14) 0.0373(15) 0.0080(11) 0.0133(12) 0.0141(12)
    C84 0.0190(13) 0.0331(15) 0.0306(15) -0.0014(11) 0.0006(11) 0.0178(12)
    C85 0.0351(16) 0.0342(15) 0.0156(13) -0.0035(13) 0.0014(12) 0.0046(11)
    C86 0.0286(14) 0.0261(14) 0.0186(13) 0.0022(11) 0.0078(11) 0.0020(11)
    O1 0.0613(16) 0.0420(13) 0.112(2) 0.0201(12) 0.0621(16) 0.0316(14)
    O2 0.0262(10) 0.0365(11) 0.0308(11) 0.0065(8) 0.0147(9) 0.0133(9)
_geom_special_details
;
All e.s.d.'s (except the e.s.d. in the dihedral angle between two l.s. planes)
are estimated using the full covariance matrix. The cell e.s.d.'s are taken
into account individually in the estimation of e.s.d.'s in distances, angles
and torsion angles; correlations between e.s.d.'s in cell parameters are only
used when they are defined by crystal symmetry. An approximate (isotropic)
treatment of cell e.s.d.'s is used for estimating e.s.d.'s involving l.s.
planes.
Least-squares planes (<i>x</i>,<i>y</i>,<i>z</i> in crystal coordinates) and
deviations from them (* indicates atom used to define plane)
2.5074 (0.0102) <i>x</i> + 8.4452 (0.0095) <i>y</i> + 7.9575 (0.0134) <i>z</i>
= 6.0445 (0.0089)
* 0.1022 (0.0012) C2 * -0.1077 (0.0012) C3 * 0.1077 (0.0012) C4 * -0.1021
(0.0012) C5 0.4493 (0.0013) Cr
Rms deviation of fitted atoms = 0.1050
;
loop_
    _geom_bond_atom_site_label_1
    _geom_bond_atom_site_label_2
    _geom_bond_site_symmetry_2
    _geom_bond_distance
    _geom_bond_publ_flag
    Cr N1 . 1.538(2) y
    Cr C2 . 2.066(3) y
    Cr C3 . 2.040(3) y
    Cr C4 . 2.068(3) y
    Cr C5 . 2.049(3) y
    C2 N2 . 1.150(3) ?
    C3 N3 . 1.147(3) ?
    C4 N4 . 1.148(3) ?
    C5 N5 . 1.150(3) ?
    P1 C31 . 1.789(3) ?
    P1 C21 . 1.795(2) ?
    P1 C41 . 1.800(2) ?
    P1 C11 . 1.803(2) ?
    C11 C16 . 1.394(3) ?
    C11 C12 . 1.396(3) ?
    C12 C13 . 1.388(4) ?
    C12 H12 . 0.9500 ?
    C13 C14 . 1.380(4) ?
    C13 H13 . 0.9500 ?
    C14 C15 . 1.378(4) ?
    C14 H14 . 0.9500 ?
    C15 C16 . 1.386(3) ?
    C15 H15 . 0.9500 ?
    C16 H16 . 0.9500 ?
    C21 C22 . 1.396(3) ?
    C21 C26 . 1.401(3) ?
    C22 C23 . 1.384(3) ?
    C22 H22 . 0.9500 ?
    C23 C24 . 1.382(4) ?
    C23 H23 . 0.9500 ?
    C24 C25 . 1.381(4) ?
    C24 H24 . 0.9500 ?
    C25 C26 . 1.388(3) ?
    C25 H25 . 0.9500 ?
    C26 H26 . 0.9500 ?
    C31 C36 . 1.392(3) ?
    C31 C32 . 1.399(3) ?
    C32 C33 . 1.376(4) ?
    C32 H32 . 0.9500 ?
    C33 C34 . 1.376(4) ?
    C33 H33 . 0.9500 ?
    C34 C35 . 1.383(4) ?
    C34 H34 . 0.9500 ?
    C35 C36 . 1.387(4) ?
    C35 H35 . 0.9500 ?
    C36 H36 . 0.9500 ?
    C41 C42 . 1.391(3) ?
    C41 C46 . 1.402(3) ?
    C42 C43 . 1.391(4) ?
    C42 H42 . 0.9500 ?
    C43 C44 . 1.377(4) ?
    C43 H43 . 0.9500 ?
    C44 C45 . 1.383(4) ?
    C44 H44 . 0.9500 ?
    C45 C46 . 1.383(4) ?
    C45 H45 . 0.9500 ?
    C46 H46 . 0.9500 ?
    P2 C71 . 1.794(2) ?
    P2 C61 . 1.798(2) ?
    P2 C81 . 1.802(2) ?
    P2 C51 . 1.803(2) ?
    C51 C56 . 1.389(3) ?
    C51 C52 . 1.401(3) ?
    C52 C53 . 1.385(3) ?
    C52 H52 . 0.9500 ?
    C53 C54 . 1.387(3) ?
    C53 H53 . 0.9500 ?
    C54 C55 . 1.385(3) ?
    C54 H54 . 0.9500 ?
    C55 C56 . 1.387(3) ?
    C55 H55 . 0.9500 ?
    C56 H56 . 0.9500 ?
    C61 C62 . 1.396(3) ?
    C61 C66 . 1.401(3) ?
    C62 C63 . 1.386(3) ?
    C62 H62 . 0.9500 ?
    C63 C64 . 1.381(4) ?
    C63 H63 . 0.9500 ?
    C64 C65 . 1.389(4) ?
    C64 H64 . 0.9500 ?
    C65 C66 . 1.389(3) ?
    C65 H65 . 0.9500 ?
    C66 H66 . 0.9500 ?
    C71 C72 . 1.389(3) ?
    C71 C76 . 1.398(3) ?
    C72 C73 . 1.388(4) ?
    C72 H72 . 0.9500 ?
    C73 C74 . 1.384(4) ?
    C73 H73 . 0.9500 ?
    C74 C75 . 1.385(3) ?
    C74 H74 . 0.9500 ?
    C75 C76 . 1.386(3) ?
    C75 H75 . 0.9500 ?
    C76 H76 . 0.9500 ?
    C81 C86 . 1.394(3) ?
    C81 C82 . 1.394(3) ?
    C82 C83 . 1.381(3) ?
    C82 H82 . 0.9500 ?
    C83 C84 . 1.379(4) ?
    C83 H83 . 0.9500 ?
    C84 C85 . 1.379(4) ?
    C84 H84 . 0.9500 ?
    C85 C86 . 1.387(4) ?
    C85 H85 . 0.9500 ?
    C86 H86 . 0.9500 ?
    O1 H1A . 0.856(19) ?
    O1 H1B . 0.854(19) ?
    O2 H2A . 0.814(17) ?
    O2 H2B . 0.824(17) ?
loop_
    _geom_angle_atom_site_label_1
    _geom_angle_atom_site_label_2
    _geom_angle_atom_site_label_3
    _geom_angle_site_symmetry_1
    _geom_angle_site_symmetry_3
    _geom_angle
    _geom_angle_publ_flag
    N1 Cr C2 . . 99.23(11) y
    N1 Cr C3 . . 105.79(11) y
    N1 Cr C4 . . 99.95(11) y
    N1 Cr C5 . . 105.70(11) y
    C3 Cr C5 . . 148.38(10) ?
    C3 Cr C2 . . 87.56(10) ?
    C5 Cr C2 . . 90.28(10) ?
    C3 Cr C4 . . 84.71(9) ?
    C5 Cr C4 . . 87.09(10) ?
    C2 Cr C4 . . 160.64(10) ?
    N2 C2 Cr . . 174.6(2) ?
    N3 C3 Cr . . 177.0(2) ?
    N4 C4 Cr . . 176.8(2) ?
    N5 C5 Cr . . 175.7(2) ?
    C31 P1 C21 . . 106.70(11) ?
    C31 P1 C41 . . 107.08(11) ?
    C21 P1 C41 . . 111.23(11) ?
    C31 P1 C11 . . 110.46(11) ?
    C21 P1 C11 . . 109.57(11) ?
    C41 P1 C11 . . 111.66(11) ?
    C16 C11 C12 . . 119.8(2) ?
    C16 C11 P1 . . 119.24(18) ?
    C12 C11 P1 . . 120.99(18) ?
    C13 C12 C11 . . 119.6(2) ?
    C13 C12 H12 . . 120.2 ?
    C11 C12 H12 . . 120.2 ?
    C14 C13 C12 . . 120.3(3) ?
    C14 C13 H13 . . 119.9 ?
    C12 C13 H13 . . 119.9 ?
    C15 C14 C13 . . 120.3(2) ?
    C15 C14 H14 . . 119.8 ?
    C13 C14 H14 . . 119.8 ?
    C14 C15 C16 . . 120.3(2) ?
    C14 C15 H15 . . 119.9 ?
    C16 C15 H15 . . 119.9 ?
    C15 C16 C11 . . 119.8(2) ?
    C15 C16 H16 . . 120.1 ?
    C11 C16 H16 . . 120.1 ?
    C22 C21 C26 . . 119.8(2) ?
    C22 C21 P1 . . 119.34(18) ?
    C26 C21 P1 . . 120.78(18) ?
    C23 C22 C21 . . 120.1(2) ?
    C23 C22 H22 . . 120.0 ?
    C21 C22 H22 . . 120.0 ?
    C24 C23 C22 . . 120.0(2) ?
    C24 C23 H23 . . 120.0 ?
    C22 C23 H23 . . 120.0 ?
    C25 C24 C23 . . 120.3(2) ?
    C25 C24 H24 . . 119.9 ?
    C23 C24 H24 . . 119.9 ?
    C24 C25 C26 . . 120.7(2) ?
    C24 C25 H25 . . 119.7 ?
    C26 C25 H25 . . 119.7 ?
    C25 C26 C21 . . 119.2(2) ?
    C25 C26 H26 . . 120.4 ?
    C21 C26 H26 . . 120.4 ?
    C36 C31 C32 . . 119.7(2) ?
    C36 C31 P1 . . 121.13(18) ?
    C32 C31 P1 . . 118.33(18) ?
    C33 C32 C31 . . 120.0(2) ?
    C33 C32 H32 . . 120.0 ?
    C31 C32 H32 . . 120.0 ?
    C32 C33 C34 . . 120.1(2) ?
    C32 C33 H33 . . 120.0 ?
    C34 C33 H33 . . 120.0 ?
    C33 C34 C35 . . 120.5(2) ?
    C33 C34 H34 . . 119.7 ?
    C35 C34 H34 . . 119.7 ?
    C34 C35 C36 . . 120.1(2) ?
    C34 C35 H35 . . 120.0 ?
    C36 C35 H35 . . 120.0 ?
    C35 C36 C31 . . 119.5(2) ?
    C35 C36 H36 . . 120.2 ?
    C31 C36 H36 . . 120.2 ?
    C42 C41 C46 . . 119.5(2) ?
    C42 C41 P1 . . 122.46(18) ?
    C46 C41 P1 . . 117.92(18) ?
    C43 C42 C41 . . 119.6(2) ?
    C43 C42 H42 . . 120.2 ?
    C41 C42 H42 . . 120.2 ?
    C44 C43 C42 . . 120.5(2) ?
    C44 C43 H43 . . 119.8 ?
    C42 C43 H43 . . 119.8 ?
    C43 C44 C45 . . 120.2(2) ?
    C43 C44 H44 . . 119.9 ?
    C45 C44 H44 . . 119.9 ?
    C46 C45 C44 . . 120.2(2) ?
    C46 C45 H45 . . 119.9 ?
    C44 C45 H45 . . 119.9 ?
    C45 C46 C41 . . 120.0(2) ?
    C45 C46 H46 . . 120.0 ?
    C41 C46 H46 . . 120.0 ?
    C71 P2 C61 . . 109.65(11) ?
    C71 P2 C81 . . 110.71(11) ?
    C61 P2 C81 . . 108.47(11) ?
    C71 P2 C51 . . 106.53(11) ?
    C61 P2 C51 . . 110.02(11) ?
    C81 P2 C51 . . 111.46(11) ?
    C56 C51 C52 . . 119.7(2) ?
    C56 C51 P2 . . 121.93(17) ?
    C52 C51 P2 . . 118.37(17) ?
    C53 C52 C51 . . 119.7(2) ?
    C53 C52 H52 . . 120.1 ?
    C51 C52 H52 . . 120.1 ?
    C52 C53 C54 . . 120.3(2) ?
    C52 C53 H53 . . 119.9 ?
    C54 C53 H53 . . 119.9 ?
    C55 C54 C53 . . 120.0(2) ?
    C55 C54 H54 . . 120.0 ?
    C53 C54 H54 . . 120.0 ?
    C54 C55 C56 . . 120.2(2) ?
    C54 C55 H55 . . 119.9 ?
    C56 C55 H55 . . 119.9 ?
    C55 C56 C51 . . 120.0(2) ?
    C55 C56 H56 . . 120.0 ?
    C51 C56 H56 . . 120.0 ?
    C62 C61 C66 . . 120.1(2) ?
    C62 C61 P2 . . 120.50(18) ?
    C66 C61 P2 . . 119.43(18) ?
    C63 C62 C61 . . 119.4(2) ?
    C63 C62 H62 . . 120.3 ?
    C61 C62 H62 . . 120.3 ?
    C64 C63 C62 . . 120.7(2) ?
    C64 C63 H63 . . 119.7 ?
    C62 C63 H63 . . 119.7 ?
    C63 C64 C65 . . 120.2(2) ?
    C63 C64 H64 . . 119.9 ?
    C65 C64 H64 . . 119.9 ?
    C66 C65 C64 . . 120.0(2) ?
    C66 C65 H65 . . 120.0 ?
    C64 C65 H65 . . 120.0 ?
    C65 C66 C61 . . 119.6(2) ?
    C65 C66 H66 . . 120.2 ?
    C61 C66 H66 . . 120.2 ?
    C72 C71 C76 . . 120.1(2) ?
    C72 C71 P2 . . 121.21(18) ?
    C76 C71 P2 . . 118.66(17) ?
    C73 C72 C71 . . 119.6(2) ?
    C73 C72 H72 . . 120.2 ?
    C71 C72 H72 . . 120.2 ?
    C74 C73 C72 . . 120.4(2) ?
    C74 C73 H73 . . 119.8 ?
    C72 C73 H73 . . 119.8 ?
    C73 C74 C75 . . 120.2(2) ?
    C73 C74 H74 . . 119.9 ?
    C75 C74 H74 . . 119.9 ?
    C74 C75 C76 . . 120.0(2) ?
    C74 C75 H75 . . 120.0 ?
    C76 C75 H75 . . 120.0 ?
    C75 C76 C71 . . 119.8(2) ?
    C75 C76 H76 . . 120.1 ?
    C71 C76 H76 . . 120.1 ?
    C86 C81 C82 . . 119.6(2) ?
    C86 C81 P2 . . 120.22(18) ?
    C82 C81 P2 . . 120.14(17) ?
    C83 C82 C81 . . 119.8(2) ?
    C83 C82 H82 . . 120.1 ?
    C81 C82 H82 . . 120.1 ?
    C84 C83 C82 . . 120.4(2) ?
    C84 C83 H83 . . 119.8 ?
    C82 C83 H83 . . 119.8 ?
    C83 C84 C85 . . 120.3(2) ?
    C83 C84 H84 . . 119.8 ?
    C85 C84 H84 . . 119.8 ?
    C84 C85 C86 . . 120.1(2) ?
    C84 C85 H85 . . 120.0 ?
    C86 C85 H85 . . 120.0 ?
    C85 C86 C81 . . 119.8(2) ?
    C85 C86 H86 . . 120.1 ?
    C81 C86 H86 . . 120.1 ?
    H1A O1 H1B . . 100(4) ?
    H2A O2 H2B . . 105(3) ?
loop_
    _geom_hbond_atom_site_label_D
    _geom_hbond_atom_site_label_H
    _geom_hbond_atom_site_label_A
    _geom_hbond_site_symmetry_A
    _geom_hbond_distance_DH
    _geom_hbond_distance_HA
    _geom_hbond_distance_DA
    _geom_hbond_angle_DHA
    O1 H1A N2 . 0.856(19) 2.23(2) 3.065(3) 167(4)
    O1 H1B N2 2_765 0.854(19) 2.182(19) 3.035(3) 177(4)
    O2 H2A N4 . 0.814(17) 2.159(18) 2.973(3) 178(3)
    O2 H2B N4 2_756 0.824(17) 2.219(18) 3.039(3) 173(3)
