# Supplementary material for: Bis(tetraphenylphosphonium) tetra­cyanido­nitridochromate(V) dihydrate
Source: Acta Crystallogr Sect E Struct Rep Online. 2011 Jan 22;67(Pt 2):m227–8. doi: 10.1107/S1600536811002108 (PMC3051685; doi:10.1107/S1600536811002108)
Supplement: Supplementary file 2 [file e-67-0m227-Isup2.hkl]

# 
# h,k,l, Fc-squared, Fo-squared, sigma(Fo-squared) and status flag 
# 
data_I
_shelx_title 'kcd764' 
_shelx_refln_list_code          4 
_shelx_F_calc_maximum      244.45 
_exptl_crystal_F_000       922.00 
_reflns_d_resolution_high  0.8409 
 
_shelx_F_squared_multiplier     1.000 
 
loop_ 
 _refln_index_h 
 _refln_index_k 
 _refln_index_l 
 _refln_F_squared_calc 
 _refln_F_squared_meas 
 _refln_F_squared_sigma 
 _refln_observed_status 
   1   0   0      206.98       80.79     31.57 o 
   2   0   0       23.18       18.59      3.53 o 
   3   0   0      128.56      157.42      6.75 o 
   4   0   0      931.95      970.94     30.86 o 
   5   0   0      348.44      388.44     14.09 o 
   6   0   0     3035.88     3025.96     85.68 o 
   7   0   0      471.65      483.85     17.06 o 
   8   0   0      254.46      256.26     12.18 o 
   9   0   0       52.15       55.59      8.70 o 
  10   0   0      496.86      485.93     20.26 o 
  11   0   0       50.27       45.90     11.05 o 
  12   0   0       50.06       54.16     17.36 o 
  13   0   0      527.14      531.86     44.39 o 
 -13   1   0      324.15      269.20     43.57 o 
 -12   1   0        2.03      -26.15     17.43 o 
 -11   1   0      433.17      368.09     25.90 o 
 -10   1   0       16.69       15.49     16.06 o 
  -9   1   0     1475.63     1499.69     53.44 o 
  -8   1   0     1521.40     1553.91     45.73 o 
  -7   1   0        2.67       29.24      6.33 o 
  -6   1   0     1496.20     1514.36     45.64 o 
  -5   1   0      649.77      593.58     18.91 o 
  -4   1   0     2180.57     2252.42     66.19 o 
  -3   1   0        3.65        9.55      5.08 o 
  -2   1   0     3541.01     3387.59    107.83 o 
  -1   1   0       33.60       51.53      3.76 o 
   0   1   0      182.31       47.09     22.98 o 
   1   1   0      507.16      549.51     15.67 o 
   2   1   0       10.99       21.55      5.24 o 
   3   1   0       47.92       49.18      4.19 o 
   4   1   0       63.94       52.01      5.09 o 
   5   1   0     2657.53     2645.49     81.54 o 
   6   1   0     1920.14     1840.03     57.63 o 
   7   1   0      608.98      592.68     21.04 o 
   8   1   0      924.93      945.40     30.45 o 
   9   1   0     1714.93     1676.38     56.54 o 
  10   1   0      680.38      696.48     29.88 o 
  11   1   0      128.19      160.54     17.22 o 
  12   1   0       95.71      116.40     27.12 o 
  13   1   0       71.31      103.66     21.83 o 
 -13   2   0      470.32      487.68     47.80 o 
 -12   2   0        0.23       44.56     22.17 o 
 -11   2   0       37.69       47.10     16.94 o 
 -10   2   0       91.16      109.93     24.74 o 
  -9   2   0      728.53      701.95     29.40 o 
  -8   2   0        2.26       -8.03      8.94 o 
  -7   2   0      837.88      794.57     28.22 o 
  -6   2   0       25.27       -7.70      6.96 o 
  -5   2   0     2813.41     2796.27     90.24 o 
  -4   2   0     3671.53     3606.50    110.06 o 
  -3   2   0     8213.01     8005.23    242.46 o 
  -2   2   0     9651.68     9476.08    300.50 o 
  -1   2   0      349.92      421.83     14.24 o 
   0   2   0     8747.02     8733.68    252.68 o 
   1   2   0    21453.58    21799.76    582.83 o 
   2   2   0     3492.81     3440.88    100.17 o 
   3   2   0     1400.25     1637.09     48.46 o 
   4   2   0     2659.67     2721.13     83.59 o 
   5   2   0     1612.27     1841.31     54.99 o 
   6   2   0     3221.17     3319.30    102.21 o 
   7   2   0      466.42      504.79     18.58 o 
   8   2   0      953.71      941.76     31.84 o 
   9   2   0      929.08      883.71     33.61 o 
  10   2   0      256.28      218.02     13.75 o 
  11   2   0      567.82      560.14     31.96 o 
  12   2   0        1.89       10.20     17.11 o 
  13   2   0        9.85       40.59     41.68 o 
 -13   3   0      164.83      154.51     39.93 o 
 -12   3   0       21.20       51.52     22.80 o 
 -11   3   0      327.81      363.49     27.60 o 
 -10   3   0      786.07      774.23     37.25 o 
  -9   3   0        6.11      -16.20     10.80 o 
  -8   3   0      505.28      480.30     19.29 o 
  -7   3   0     1326.19     1357.88     45.84 o 
  -6   3   0        3.57        7.30      7.97 o 
  -5   3   0     1826.55     1805.67     56.26 o 
  -4   3   0     1241.95     1230.55     40.82 o 
  -3   3   0       10.37        3.80      6.09 o 
  -2   3   0     5156.10     5092.23    162.04 o 
  -1   3   0      223.50      222.13      8.38 o 
   0   3   0     1238.78     1303.35     35.58 o 
   1   3   0      473.26      492.71     15.46 o 
   2   3   0      605.23      543.65     15.76 o 
   3   3   0     2928.89     3168.79     89.01 o 
   4   3   0       44.57       77.23      5.17 o 
   5   3   0      312.40      257.85     10.31 o 
   6   3   0      328.86      325.99     12.82 o 
   7   3   0      335.54      312.39     12.97 o 
   8   3   0     1292.08     1224.69     40.38 o 
   9   3   0       25.10       26.33      9.64 o 
  10   3   0     1080.54     1103.89     47.17 o 
  11   3   0      642.63      658.57     32.50 o 
  12   3   0       24.63       27.49     34.50 o 
 -13   4   0       77.54       86.09     26.71 o 
 -12   4   0        4.56      -28.66     22.04 o 
 -11   4   0        0.10       15.44     28.22 o 
 -10   4   0      659.17      659.33     33.20 o 
  -9   4   0        3.36       17.26     16.44 o 
  -8   4   0     1495.36     1521.42     51.28 o 
  -7   4   0        1.12       31.16     13.63 o 
  -6   4   0       20.14       24.29      7.75 o 
  -5   4   0     2069.91     1993.01     65.18 o 
  -4   4   0       21.14       35.54      9.98 o 
  -3   4   0      516.19      485.70     18.62 o 
  -2   4   0     1712.07     1947.96     63.07 o 
  -1   4   0     3188.17     3450.07    105.31 o 
   0   4   0       92.60       80.74      4.81 o 
   1   4   0     5998.94     5804.16    168.78 o 
   2   4   0      353.91      422.68     14.02 o 
   3   4   0     3108.23     3820.62    107.31 o 
   4   4   0     7473.43     7700.35    215.07 o 
   5   4   0       50.84       63.35      5.91 o 
   6   4   0      553.13      560.19     17.58 o 
   7   4   0       21.98        6.20      9.61 o 
   8   4   0       59.66       42.23     13.03 o 
   9   4   0       70.78       50.07     17.21 o 
  10   4   0      639.02      651.72     46.97 o 
  11   4   0      254.40      290.04     21.65 o 
  12   4   0      191.21       82.97     30.34 o 
 -12   5   0      319.79      284.80     44.12 o 
 -11   5   0       33.17       42.92     20.85 o 
 -10   5   0      260.62      244.23     22.26 o 
  -9   5   0      157.19      197.22     16.88 o 
  -8   5   0     1790.11     1745.69     69.87 o 
  -7   5   0     2015.68     1993.83     62.75 o 
  -6   5   0       93.45      122.16     16.19 o 
  -5   5   0     2701.06     2697.34     83.49 o 
  -4   5   0     1081.12     1056.91     35.67 o 
  -3   5   0      112.07      126.98      7.12 o 
  -2   5   0      870.63      813.47     26.48 o 
  -1   5   0      506.50      515.35     16.92 o 
   0   5   0      505.63      586.39     17.92 o 
   1   5   0     3533.65     3641.32    106.61 o 
   2   5   0      295.40      381.99     13.20 o 
   3   5   0     1960.80     2163.33     61.71 o 
   4   5   0     2207.69     2392.00     68.18 o 
   5   5   0        2.39        6.08      9.95 o 
   6   5   0     1051.67     1030.26     31.25 o 
   7   5   0      513.16      510.65     18.70 o 
   8   5   0      892.29      881.88     32.07 o 
   9   5   0     1171.28     1211.18     47.63 o 
  10   5   0      214.51      274.55     23.65 o 
  11   5   0      178.62      161.13     21.56 o 
  12   5   0        5.51       94.05     31.16 o 
 -12   6   0      255.52      225.74     68.35 o 
 -11   6   0        6.33      -12.14     24.53 o 
 -10   6   0        7.71       67.12     25.24 o 
  -9   6   0      685.55      599.82     35.90 o 
  -8   6   0     2132.33     2166.43     79.95 o 
  -7   6   0      489.94      458.20     17.67 o 
  -6   6   0      806.19      834.09     29.76 o 
  -5   6   0        7.02       32.79      8.45 o 
  -4   6   0      423.76      413.43     17.45 o 
  -3   6   0      201.27      229.43      9.94 o 
  -2   6   0     2359.41     2323.62     72.01 o 
  -1   6   0      607.88      484.04     16.27 o 
   0   6   0       54.83      107.39      7.55 o 
   1   6   0      493.82      408.15     14.11 o 
   2   6   0     2071.64     2219.66     63.40 o 
   3   6   0       40.90       51.14      7.84 o 
   4   6   0      660.66      584.48     19.70 o 
   5   6   0     1428.82     1407.49     43.34 o 
   6   6   0       18.44       11.80     10.23 o 
   7   6   0     1616.37     1574.30     53.15 o 
   8   6   0      254.18      179.60     19.62 o 
   9   6   0        7.02       -9.61     11.97 o 
  10   6   0      112.66      109.34     20.67 o 
  11   6   0        0.66      -37.03     24.69 o 
 -12   7   0       17.99       39.20     34.60 o 
 -11   7   0      771.24      773.65     52.05 o 
 -10   7   0      914.94      967.91     59.12 o 
  -9   7   0      624.63      677.08     48.97 o 
  -8   7   0      643.19      629.01     28.26 o 
  -7   7   0     3653.46     3759.12    128.28 o 
  -6   7   0      612.53      617.03     22.74 o 
  -5   7   0        0.90        0.99      8.46 o 
  -4   7   0      968.23      982.71     34.41 o 
  -3   7   0     1301.55     1350.43     41.36 o 
  -2   7   0       77.64       79.94      7.12 o 
  -1   7   0        8.08       15.24      4.80 o 
   0   7   0       14.10        5.04      4.30 o 
   1   7   0       71.31       64.38      6.72 o 
   2   7   0      146.17      175.09      8.37 o 
   3   7   0      865.53      835.11     26.74 o 
   4   7   0      310.09      320.73     12.41 o 
   5   7   0     1661.85     1646.72     50.53 o 
   6   7   0      241.17      229.61     12.60 o 
   7   7   0      813.89      875.09     35.49 o 
   8   7   0        9.02       16.95     11.53 o 
   9   7   0      240.57      287.10     37.50 o 
  10   7   0       60.43       23.46     19.93 o 
  11   7   0        9.72       14.57     23.06 o 
 -11   8   0        4.98        7.08     35.10 o 
 -10   8   0      289.27      255.91     30.87 o 
  -9   8   0      208.45      237.91     26.69 o 
  -8   8   0      277.42      255.20     21.91 o 
  -7   8   0       38.47       40.12     23.29 o 
  -6   8   0       20.47       15.36     18.19 o 
  -5   8   0       36.33       13.43      8.08 o 
  -4   8   0     1936.30     1851.75     56.15 o 
  -3   8   0     2005.40     1976.16     62.45 o 
  -2   8   0       49.19       73.94      7.48 o 
  -1   8   0      230.22      210.60      9.49 o 
   0   8   0     1137.35     1138.83     35.59 o 
   1   8   0     1645.14     1609.46     47.03 o 
   2   8   0      926.67      885.41     28.65 o 
   3   8   0      163.65      171.23     10.15 o 
   4   8   0       62.60       50.45     13.93 o 
   5   8   0      403.77      401.94     17.42 o 
   6   8   0       23.57       19.33     12.23 o 
   7   8   0       15.43       31.18     21.85 o 
   8   8   0      489.67      511.43     28.96 o 
   9   8   0      114.35       92.05     20.43 o 
  10   8   0        4.48       35.76     20.77 o 
 -11   9   0       51.48       39.60     30.29 o 
 -10   9   0     1303.50     1344.27     78.21 o 
  -9   9   0      757.29      795.98     52.19 o 
  -8   9   0      266.62      309.92     24.67 o 
  -7   9   0        4.59       16.03     17.83 o 
  -6   9   0       10.05       21.44     16.53 o 
  -5   9   0      776.11      767.71     31.82 o 
  -4   9   0     1916.37     1937.08     68.27 o 
  -3   9   0        6.72        5.33      8.59 o 
  -2   9   0      108.40      111.07     10.37 o 
  -1   9   0      263.50      254.98     11.42 o 
   0   9   0        3.79       -2.36     10.88 o 
   1   9   0      410.47      383.65     15.13 o 
   2   9   0      605.96      587.33     20.75 o 
   3   9   0     2447.37     2359.55     71.31 o 
   4   9   0        1.74       -6.77      9.79 o 
   5   9   0      224.43      242.88     16.87 o 
   6   9   0      738.16      712.61     30.49 o 
   7   9   0      211.15      273.74     29.13 o 
   8   9   0       91.49      127.64     25.77 o 
   9   9   0       96.76       88.17     37.77 o 
  10   9   0      134.80      184.18     40.75 o 
 -10  10   0       27.65       18.25     25.04 o 
  -9  10   0      138.53      175.55     28.58 o 
  -8  10   0      361.84      389.30     30.17 o 
  -7  10   0      414.03      417.82     23.31 o 
  -6  10   0       81.92       80.53     17.14 o 
  -5  10   0        0.26        5.46     20.47 o 
  -4  10   0        3.15       -0.78     14.98 o 
  -3  10   0     2317.41     2372.66     87.67 o 
  -2  10   0      261.42      225.05     12.55 o 
  -1  10   0      752.17      811.08     29.44 o 
   0  10   0     1331.98     1351.98     48.91 o 
   1  10   0     1068.34     1013.09     37.80 o 
   2  10   0      763.13      763.85     28.21 o 
   3  10   0      365.16      401.93     21.45 o 
   4  10   0      161.00      178.23     17.89 o 
   5  10   0       25.23       27.45     16.71 o 
   6  10   0      453.48      479.44     23.79 o 
   7  10   0      142.70      131.57     20.81 o 
   8  10   0      226.65      218.69     42.24 o 
   9  10   0       27.34       78.50     34.71 o 
  -9  11   0      144.29      167.45     25.71 o 
  -8  11   0        0.50      -38.89     27.26 o 
  -7  11   0      939.94      947.32     51.94 o 
  -6  11   0      328.33      387.69     27.40 o 
  -5  11   0      166.86      140.53     16.73 o 
  -4  11   0       24.31        5.59     15.03 o 
  -3  11   0     1410.93     1376.32     53.03 o 
  -2  11   0       17.11       11.68     14.60 o 
  -1  11   0      216.45      247.62     15.75 o 
   0  11   0      913.60      880.48     36.46 o 
   1  11   0     1679.10     1669.74     68.17 o 
   2  11   0       20.50       22.35     14.01 o 
   3  11   0       78.80       86.79     11.81 o 
   4  11   0      225.14      220.97     15.55 o 
   5  11   0        0.36      -16.73     15.50 o 
   6  11   0       47.66       57.60     28.58 o 
   7  11   0     1359.19     1412.58     65.77 o 
   8  11   0      123.36       42.35     25.73 o 
  -8  12   0      130.69       96.84     26.05 o 
  -7  12   0      128.10      101.14     23.33 o 
  -6  12   0      605.73      616.32     35.00 o 
  -5  12   0      168.71      142.21     17.02 o 
  -4  12   0      156.82      168.02     17.31 o 
  -3  12   0      113.48      130.13     14.85 o 
  -2  12   0      590.18      581.84     26.44 o 
  -1  12   0      604.46      573.82     31.29 o 
   0  12   0      422.84      444.12     28.11 o 
   1  12   0      266.15      272.21     23.99 o 
   2  12   0       52.70       56.83     14.20 o 
   3  12   0      260.40      244.07     18.50 o 
   4  12   0      136.47      101.91     18.73 o 
   5  12   0        4.68       14.05     28.02 o 
   6  12   0       94.67      131.68     26.37 o 
  -6  13   0      595.45      679.46     38.54 o 
  -5  13   0      186.96      214.65     26.59 o 
  -4  13   0       26.79       18.32     23.15 o 
  -3  13   0       26.92       38.41     17.72 o 
  -2  13   0      135.69      122.16     24.35 o 
  -1  13   0       40.88       12.62     18.89 o 
   0  13   0      424.21      430.97     27.00 o 
   1  13   0        0.96      -23.53     15.69 o 
   2  13   0      145.75      120.18     29.78 o 
   3  13   0       65.34       26.47     31.09 o 
   4  13   0       62.91       66.13     24.88 o 
   5  13   0      184.60      178.22     24.89 o 
  -4  14   0       26.93       22.06     26.96 o 
  -3  14   0       53.40       51.12     21.40 o 
  -2  14   0        2.87       34.68     20.23 o 
  -1  14   0      153.53      202.10     30.64 o 
   0  14   0       98.93      104.57     20.38 o 
   1  14   0      224.59      234.35     27.06 o 
   2  14   0        4.70       15.11     21.21 o 
  -3 -14   1       69.54       46.73     19.18 o 
  -2 -14   1      106.76      101.77     27.90 o 
  -1 -14   1      339.46      331.47     25.62 o 
   0 -14   1       15.88       56.76     19.28 o 
   1 -14   1      194.86      174.02     22.26 o 
   2 -14   1       50.55       40.01     44.96 o 
   3 -14   1        3.19       32.83     26.06 o 
   4 -14   1     1338.53     1430.22     70.12 o 
  -5 -13   1       44.73       89.70     27.66 o 
  -4 -13   1      121.63       85.65     19.74 o 
  -3 -13   1       49.14       32.77     15.31 o 
  -2 -13   1      967.68      860.01     40.12 o 
  -1 -13   1      146.25      152.07     19.94 o 
   0 -13   1       23.50       50.04     15.10 o 
   1 -13   1      557.93      580.55     32.43 o 
   2 -13   1       11.19      -31.59     22.65 o 
   3 -13   1      107.59      157.42     19.43 o 
   4 -13   1        8.18       26.11     16.51 o 
   5 -13   1      274.44      279.32     30.85 o 
   6 -13   1      265.39      314.04     28.51 o 
  -7 -12   1      109.13      120.05     30.75 o 
  -6 -12   1      616.35      603.71     34.53 o 
  -5 -12   1       42.28        5.17     26.73 o 
  -4 -12   1      134.75      125.99     30.50 o 
  -3 -12   1       34.67       43.66     18.84 o 
  -2 -12   1        5.02       -9.49     25.08 o 
  -1 -12   1       41.49        6.49     14.36 o 
   0 -12   1      627.71      597.19     31.78 o 
   1 -12   1     2287.73     2342.34    101.23 o 
   2 -12   1      349.56      357.07     24.45 o 
   3 -12   1      232.75      215.19     33.59 o 
   4 -12   1      130.36      161.02     16.83 o 
   5 -12   1       41.66       45.53     21.85 o 
   6 -12   1       49.33       65.24     39.25 o 
   7 -12   1     1307.02     1377.30     71.89 o 
   8 -12   1       72.97       96.99     44.17 o 
  -8 -11   1       30.46        9.07     20.68 o 
  -7 -11   1        3.06       21.34     15.85 o 
  -6 -11   1       73.80      118.79     23.06 o 
  -5 -11   1       88.83      129.79     16.30 o 
  -4 -11   1     1336.82     1269.25     49.81 o 
  -3 -11   1        7.58       33.74     13.97 o 
  -2 -11   1      522.53      525.91     23.73 o 
  -1 -11   1      335.54      311.30     18.49 o 
   0 -11   1      453.47      459.45     21.16 o 
   1 -11   1       31.70       25.88     17.03 o 
   2 -11   1     1794.98     1834.77     69.00 o 
   3 -11   1      137.68      141.51     16.50 o 
   4 -11   1      375.92      363.62     27.60 o 
   5 -11   1       14.73      -24.72     16.48 o 
   6 -11   1       66.50       56.57     25.65 o 
   7 -11   1      601.02      560.04     37.11 o 
   8 -11   1        7.76       20.75     34.13 o 
   9 -11   1        3.31       15.76     30.63 o 
  -9 -10   1      808.41      921.75     52.39 o 
  -8 -10   1       79.59       97.65     17.04 o 
  -7 -10   1      169.60      141.62     28.07 o 
  -6 -10   1     2539.10     2545.63     94.35 o 
  -5 -10   1      188.00      194.56     12.96 o 
  -4 -10   1        0.39       20.40     18.27 o 
  -3 -10   1        7.55       -3.81     10.79 o 
  -2 -10   1      474.74      458.69     18.94 o 
  -1 -10   1      503.66      461.73     19.29 o 
   0 -10   1      536.51      505.39     20.55 o 
   1 -10   1        5.33        9.00      8.91 o 
   2 -10   1        9.76        5.13     14.96 o 
   3 -10   1     1021.51      990.61     42.29 o 
   4 -10   1       61.17       51.48     13.35 o 
   5 -10   1     3131.96     3211.98    125.67 o 
   6 -10   1       61.20       70.64     11.79 o 
   7 -10   1      413.66      420.94     25.76 o 
   8 -10   1      329.92      412.08     61.10 o 
   9 -10   1      119.95       42.22     25.16 o 
  10 -10   1      881.09      786.11     54.85 o 
 -10  -9   1      143.03      189.32     37.00 o 
  -9  -9   1      158.21       69.92     44.24 o 
  -8  -9   1       97.58       95.01     13.46 o 
  -7  -9   1      746.47      769.22     30.29 o 
  -6  -9   1      251.14      281.82     16.08 o 
  -5  -9   1        1.66       -3.33     12.21 o 
  -4  -9   1     1816.88     1765.09     56.33 o 
  -3  -9   1      511.14      493.20     18.35 o 
  -2  -9   1      129.82      153.75     12.56 o 
  -1  -9   1     1773.68     1681.92     49.29 o 
   0  -9   1      977.46      945.38     30.51 o 
   1  -9   1      113.24      115.61     11.06 o 
   2  -9   1      337.64      345.94     14.77 o 
   3  -9   1        3.71        0.97     12.57 o 
   4  -9   1      430.86      449.55     17.82 o 
   5  -9   1      268.24      256.88     15.26 o 
   6  -9   1       24.33       33.90     10.21 o 
   7  -9   1      111.23      103.29     34.88 o 
   8  -9   1        0.09       -0.79     17.30 o 
   9  -9   1       49.31       49.79     28.48 o 
  10  -9   1      351.12      352.86     34.92 o 
 -11  -8   1      340.21      362.94     49.01 o 
 -10  -8   1        3.94      -20.91     20.67 o 
  -9  -8   1      799.02      795.72     40.08 o 
  -8  -8   1      925.37      932.52     38.13 o 
  -7  -8   1        3.92        0.80     12.19 o 
  -6  -8   1       10.22        0.12     12.60 o 
  -5  -8   1      961.41      980.89     34.46 o 
  -4  -8   1       33.24       33.93      8.58 o 
  -3  -8   1     1150.71     1138.42     35.70 o 
  -2  -8   1     1618.58     1622.43     49.41 o 
  -1  -8   1       67.17       64.80     12.02 o 
   0  -8   1       91.18      101.74      9.13 o 
   1  -8   1       41.69       56.19     11.73 o 
   2  -8   1      658.76      665.95     23.42 o 
   3  -8   1      122.94      141.75     11.01 o 
   4  -8   1        2.59       13.70      9.09 o 
   5  -8   1     2714.00     2620.79     86.24 o 
   6  -8   1     1719.67     1696.35     63.90 o 
   7  -8   1       87.55       91.71     10.10 o 
   8  -8   1      426.09      414.10     24.74 o 
   9  -8   1       35.29       35.81     15.35 o 
  10  -8   1        7.17       -6.57     23.95 o 
  11  -8   1      953.83     1032.20     64.24 o 
 -11  -7   1      923.31      991.54     55.32 o 
 -10  -7   1       27.66       29.22     16.39 o 
  -9  -7   1      173.80      175.99     17.29 o 
  -8  -7   1      426.59      439.49     20.66 o 
  -7  -7   1      361.41      400.23     18.31 o 
  -6  -7   1      904.68      874.65     29.99 o 
  -5  -7   1      414.20      448.23     16.59 o 
  -4  -7   1      408.87      355.84     12.88 o 
  -3  -7   1     1006.26      964.44     29.15 o 
  -2  -7   1       52.44       47.75      9.75 o 
  -1  -7   1      686.70      660.23     20.49 o 
   0  -7   1      312.18      233.42      8.81 o 
   1  -7   1      474.46      544.93     19.18 o 
   2  -7   1     1606.44     1637.46     49.47 o 
   3  -7   1     1781.15     1733.95     52.34 o 
   4  -7   1       13.34       27.39      8.35 o 
   5  -7   1     4574.20     4618.75    148.81 o 
   6  -7   1      574.24      523.95     20.89 o 
   7  -7   1      421.91      440.44     18.86 o 
   8  -7   1      150.85      171.10     13.53 o 
   9  -7   1       41.72        7.86     13.43 o 
  10  -7   1      170.85      162.23     36.20 o 
  11  -7   1       33.46       27.02     26.33 o 
 -12  -6   1       13.84      -22.74     24.31 o 
 -11  -6   1      548.81      586.00     51.71 o 
 -10  -6   1      403.43      394.79     27.25 o 
  -9  -6   1        0.73       22.60     10.76 o 
  -8  -6   1     1736.40     1625.34     58.04 o 
  -7  -6   1        5.97        0.27      6.55 o 
  -6  -6   1        3.63        6.08      5.56 o 
  -5  -6   1     1738.74     1749.86     52.95 o 
  -4  -6   1      350.47      282.72     10.72 o 
  -3  -6   1      824.91      877.26     26.34 o 
  -2  -6   1     2794.45     2906.87     85.65 o 
  -1  -6   1       56.27       55.95      5.05 o 
   0  -6   1      119.89       97.78      5.45 o 
   1  -6   1      540.64      619.23     21.01 o 
   2  -6   1        0.41        4.52      4.08 o 
   3  -6   1      715.27      721.71     25.56 o 
   4  -6   1        1.16        5.60     12.56 o 
   5  -6   1     2167.47     2154.18     70.83 o 
   6  -6   1     4610.07     4637.77    142.30 o 
   7  -6   1      685.42      714.24     26.79 o 
   8  -6   1       38.54       48.80     14.21 o 
   9  -6   1       18.42       -0.03     17.10 o 
  10  -6   1      708.04      771.05     42.68 o 
  11  -6   1      574.60      504.32     43.03 o 
  12  -6   1      528.94      436.49     58.39 o 
 -12  -5   1      558.26      487.22     31.52 o 
 -11  -5   1       74.00       94.31     25.04 o 
 -10  -5   1       24.10       42.83     10.67 o 
  -9  -5   1        4.58       12.61     16.82 o 
  -8  -5   1       78.25       77.44      9.43 o 
  -7  -5   1      451.02      459.31     16.24 o 
  -6  -5   1     1078.00      989.15     29.94 o 
  -5  -5   1      239.17      247.29      9.86 o 
  -4  -5   1      183.68      194.95      8.49 o 
  -3  -5   1     1362.54     1229.21     35.80 o 
  -2  -5   1      785.55      898.57     26.44 o 
  -1  -5   1      105.96      102.75      6.20 o 
   0  -5   1     8801.58     8625.99    250.24 o 
   1  -5   1      598.11      508.41     16.53 o 
   2  -5   1      230.62      174.68      7.57 o 
   3  -5   1     3473.78     3344.82    113.52 o 
   4  -5   1      383.24      370.83     14.58 o 
   5  -5   1      101.39       83.47      6.06 o 
   6  -5   1      350.06      340.59     13.46 o 
   7  -5   1      135.97      134.61     10.04 o 
   8  -5   1      159.79      147.41     13.71 o 
   9  -5   1     1724.13     1706.15     82.10 o 
  10  -5   1      140.07      129.03     20.86 o 
  11  -5   1        0.26      -20.93     21.58 o 
  12  -5   1      569.83      495.65     49.59 o 
 -12  -4   1      962.15      909.82     48.95 o 
 -11  -4   1      200.98      196.87     25.52 o 
 -10  -4   1      370.20      391.70     19.74 o 
  -9  -4   1        7.08       41.59     16.15 o 
  -8  -4   1      226.89      210.47     11.69 o 
  -7  -4   1     1929.17     1905.46     55.26 o 
  -6  -4   1      194.87      199.45      9.21 o 
  -5  -4   1      389.37      419.42     13.40 o 
  -4  -4   1      397.62      373.98     12.47 o 
  -3  -4   1     1681.30     1791.69     51.04 o 
  -2  -4   1       23.73       29.10      4.61 o 
  -1  -4   1     1681.94     1652.23     51.04 o 
   0  -4   1      708.55      691.66     21.27 o 
   1  -4   1     1214.88     1292.69     38.56 o 
   2  -4   1      216.24      218.05      9.45 o 
   3  -4   1      959.91      913.35     29.26 o 
   4  -4   1      977.11      950.67     32.20 o 
   5  -4   1       34.08       26.54      5.82 o 
   6  -4   1     1483.58     1368.57     51.80 o 
   7  -4   1      962.65      932.82     32.87 o 
   8  -4   1      513.21      508.76     21.89 o 
   9  -4   1       97.36      104.59     12.33 o 
  10  -4   1      592.92      593.32     30.81 o 
  11  -4   1        3.85      -28.11     18.74 o 
  12  -4   1     1529.57     1446.23     82.69 o 
 -13  -3   1      618.11      701.10     49.71 o 
 -12  -3   1       29.24       29.79     15.19 o 
 -11  -3   1      295.60      248.34     18.25 o 
 -10  -3   1     1575.97     1545.85     56.01 o 
  -9  -3   1      158.03      173.24     13.28 o 
  -8  -3   1      556.12      526.37     19.93 o 
  -7  -3   1        1.55       -1.21      8.84 o 
  -6  -3   1      637.25      666.66     22.69 o 
  -5  -3   1      480.71      529.11     16.78 o 
  -4  -3   1      326.74      342.63     10.99 o 
  -3  -3   1    15548.77    15783.35    422.76 o 
  -2  -3   1    23188.32    22521.04    602.51 o 
  -1  -3   1     4496.03     4390.50    127.51 o 
   0  -3   1        5.91       26.40      3.41 o 
   1  -3   1        2.21       24.08      4.96 o 
   2  -3   1     6362.33     6678.58    223.85 o 
   3  -3   1     1135.99     1107.43     38.56 o 
   4  -3   1      163.34      234.01      9.71 o 
   5  -3   1       46.75       61.66      8.11 o 
   6  -3   1      711.53      633.43     22.93 o 
   7  -3   1      141.97      186.06     10.25 o 
   8  -3   1      366.38      375.79     16.13 o 
   9  -3   1      806.90      798.35     35.19 o 
  10  -3   1      157.87      133.99     14.68 o 
  11  -3   1      123.06      159.94     30.10 o 
  12  -3   1      189.43      180.21     22.01 o 
  13  -3   1       76.90       23.85     33.80 o 
 -13  -2   1        7.37       17.93     27.87 o 
 -12  -2   1       17.43       18.64     29.70 o 
 -11  -2   1     1316.74     1289.16     47.97 o 
 -10  -2   1       46.84       32.99     15.16 o 
  -9  -2   1       94.15       82.64      9.90 o 
  -8  -2   1        2.94       10.46      7.15 o 
  -7  -2   1      197.54      224.72     10.90 o 
  -6  -2   1       26.58       55.47      7.48 o 
  -5  -2   1      233.21      206.78     10.27 o 
  -4  -2   1      174.43      136.40      6.51 o 
  -3  -2   1       17.90        3.26      4.21 o 
  -2  -2   1      698.46      800.63     21.36 o 
  -1  -2   1     1435.54     1364.52     38.27 o 
   0  -2   1       12.54       22.87      1.93 o 
   1  -2   1     1164.08     1138.61     36.84 o 
   2  -2   1       61.03       76.59      6.62 o 
   3  -2   1      310.58      359.65     12.61 o 
   4  -2   1      187.46      121.22      7.09 o 
   5  -2   1       37.35       20.82      5.50 o 
   6  -2   1      450.98      418.69     14.64 o 
   7  -2   1     1217.00     1276.35     39.51 o 
   8  -2   1       17.89        1.17      9.25 o 
   9  -2   1        1.72        1.39     10.74 o 
  10  -2   1      750.55      769.95     37.26 o 
  11  -2   1       12.15       -9.78     13.52 o 
  12  -2   1       65.83       35.15     17.86 o 
  13  -2   1      186.91      159.04     27.59 o 
 -13  -1   1      280.08      223.02     27.97 o 
 -12  -1   1     1060.19      997.79     47.12 o 
 -11  -1   1      517.53      475.55     25.37 o 
 -10  -1   1      434.49      417.18     18.37 o 
  -9  -1   1      745.27      729.46     25.77 o 
  -8  -1   1      123.22      155.11      9.01 o 
  -7  -1   1      388.20      410.36     14.26 o 
  -6  -1   1      199.63      189.93     10.05 o 
  -5  -1   1     3191.97     2993.59     91.86 o 
  -4  -1   1     5532.72     5563.63    168.90 o 
  -3  -1   1    20171.55    20395.30    615.77 o 
  -2  -1   1     4759.71     4795.08    133.45 o 
  -1  -1   1      428.44      405.30     10.16 o 
   0  -1   1       17.42       33.12      4.82 o 
   1  -1   1    20383.50    20157.18    672.09 o 
   2  -1   1     7769.92     8064.39    243.77 o 
   3  -1   1     1270.06     1413.11     43.73 o 
   4  -1   1     9912.35     9558.76    289.35 o 
   5  -1   1      135.96      107.86      8.12 o 
   6  -1   1      828.15      886.57     27.84 o 
   7  -1   1      454.19      462.55     15.79 o 
   8  -1   1      119.65       99.07      9.20 o 
   9  -1   1       36.31       20.57     15.73 o 
  10  -1   1      918.43      927.68     37.44 o 
  11  -1   1      552.78      573.25     29.17 o 
  12  -1   1        0.96      -17.91     24.53 o 
  13  -1   1      107.10       66.23     25.07 o 
 -13   0   1        0.80       -7.14     19.49 o 
 -12   0   1      181.88      138.70     29.64 o 
 -11   0   1      289.20      326.43     17.40 o 
 -10   0   1      203.49      194.71     12.30 o 
  -9   0   1       46.09       67.71     13.05 o 
  -8   0   1     2296.10     2364.70     68.04 o 
  -7   0   1     1510.81     1377.99     42.11 o 
  -6   0   1     6958.64     7205.17    201.60 o 
  -5   0   1     1186.12     1035.81     30.32 o 
  -4   0   1     2867.39     2816.56     82.47 o 
  -3   0   1      678.68      632.88     19.31 o 
  -2   0   1      689.72      657.63     18.78 o 
  -1   0   1       42.20       30.27      7.99 o 
   0   0   1      673.54       -1.06      0.70 o 
   1   0   1       17.64       22.16      2.19 o 
   2   0   1      463.94      424.97     13.85 o 
   3   0   1      609.06      617.02     21.03 o 
   4   0   1     1412.25     1335.45     44.00 o 
   5   0   1     1078.41     1025.20     34.70 o 
   6   0   1      998.11      990.99     34.03 o 
   7   0   1     2616.52     2555.04     83.52 o 
   8   0   1      417.77      454.42     17.70 o 
   9   0   1      243.69      250.70     13.07 o 
  10   0   1     1153.12     1115.90     41.45 o 
  11   0   1      175.49      194.82     21.11 o 
  12   0   1       16.31       11.91     20.11 o 
  13   0   1       20.42       67.46     23.93 o 
 -13   1   1      162.00      204.07     36.69 o 
 -12   1   1     2057.89     2026.51     89.37 o 
 -11   1   1      153.79      150.61     17.98 o 
 -10   1   1      497.91      503.93     24.82 o 
  -9   1   1      162.97      164.32     11.00 o 
  -8   1   1      561.93      614.59     21.89 o 
  -7   1   1      887.90      851.75     29.44 o 
  -6   1   1     1499.23     1664.94     54.74 o 
  -5   1   1      900.96      832.23     26.84 o 
  -4   1   1     4499.59     4639.92    135.02 o 
  -3   1   1    10395.08    10935.36    303.97 o 
  -2   1   1     4134.54     4084.26    129.75 o 
  -1   1   1     2082.70     2132.47     64.44 o 
   0   1   1     3093.87     2973.08     68.38 o 
   1   1   1     3429.51     3468.64    105.06 o 
   2   1   1    59756.86    59556.81   1883.64 o 
   3   1   1     5601.51     5684.75    165.15 o 
   4   1   1     2541.32     2851.88     83.90 o 
   5   1   1      413.80      522.06     18.12 o 
   6   1   1      373.35      387.38     14.77 o 
   7   1   1     2165.41     2196.91     68.97 o 
   8   1   1      124.25      116.25     10.48 o 
   9   1   1      280.86      298.00     22.54 o 
  10   1   1       18.44       -5.37      9.48 o 
  11   1   1      583.92      630.27     28.58 o 
  12   1   1     1366.43     1371.97     63.82 o 
  13   1   1       81.53      119.70     22.77 o 
 -13   2   1       70.61       -8.98     34.11 o 
 -12   2   1        2.87       40.81     17.63 o 
 -11   2   1     1783.37     1737.18     76.37 o 
 -10   2   1     1553.27     1610.56     65.39 o 
  -9   2   1       73.27       71.47      9.68 o 
  -8   2   1     1303.50     1269.94     43.26 o 
  -7   2   1     2643.25     2654.59     86.42 o 
  -6   2   1     2553.28     2536.46     82.33 o 
  -5   2   1      447.73      376.50     13.45 o 
  -4   2   1      608.55      619.01     19.41 o 
  -3   2   1     2616.76     2659.70     85.21 o 
  -2   2   1      389.19      399.02     15.57 o 
  -1   2   1      699.47      646.12     19.39 o 
   0   2   1      403.26      356.57      9.28 o 
   1   2   1     3427.10     3692.05    103.11 o 
   2   2   1     1253.59     1312.64     39.00 o 
   3   2   1      140.70      155.30      6.89 o 
   4   2   1      218.42      189.99      8.53 o 
   5   2   1     3302.02     3364.52     99.02 o 
   6   2   1     3607.82     3487.79    102.84 o 
   7   2   1     2148.04     2147.80     67.60 o 
   8   2   1     2191.29     2119.81     67.15 o 
   9   2   1       21.31       -6.20      9.62 o 
  10   2   1       71.85       87.90     33.55 o 
  11   2   1      252.54      251.26     27.81 o 
  12   2   1      136.77      144.39     17.60 o 
 -13   3   1       68.97       47.26     19.05 o 
 -12   3   1      197.45      229.94     27.87 o 
 -11   3   1      591.58      591.07     30.42 o 
 -10   3   1     2022.63     1973.82     79.03 o 
  -9   3   1      165.78      137.48     14.03 o 
  -8   3   1       32.46       21.57      6.35 o 
  -7   3   1      914.02      930.80     32.39 o 
  -6   3   1      344.49      346.38     13.18 o 
  -5   3   1      145.96      143.94      6.91 o 
  -4   3   1     2761.52     2511.77     85.52 o 
  -3   3   1      701.09      589.15     20.31 o 
  -2   3   1     4100.48     3970.57    126.61 o 
  -1   3   1      356.28      288.23      9.31 o 
   0   3   1      108.18      104.46      4.19 o 
   1   3   1      175.20      218.44      7.90 o 
   2   3   1     5070.91     5227.55    146.15 o 
   3   3   1     2231.22     2490.94     73.37 o 
   4   3   1      158.82       77.10      6.85 o 
   5   3   1     1989.21     1982.14     61.92 o 
   6   3   1        2.12        3.81      6.24 o 
   7   3   1      208.02      235.42     11.27 o 
   8   3   1       26.26       38.22     13.70 o 
   9   3   1     1497.00     1422.57     58.94 o 
  10   3   1        0.72      -24.47     17.74 o 
  11   3   1       13.45       67.51     17.87 o 
  12   3   1      360.58      362.00     26.89 o 
 -13   4   1      100.88       90.36     33.49 o 
 -12   4   1      187.73      209.81     21.80 o 
 -11   4   1     1028.11     1074.30     55.16 o 
 -10   4   1     1173.38     1163.45     48.91 o 
  -9   4   1      191.82      203.85     14.63 o 
  -8   4   1      462.19      440.36     18.10 o 
  -7   4   1      290.78      250.39     11.88 o 
  -6   4   1      281.41      273.46     10.58 o 
  -5   4   1      463.46      427.68     17.40 o 
  -4   4   1     2268.44     2192.75     71.18 o 
  -3   4   1     1015.48     1108.99     36.77 o 
  -2   4   1     3100.64     3227.02     98.68 o 
  -1   4   1     1796.28     1791.70     50.93 o 
   0   4   1     2378.27     2383.38     67.26 o 
   1   4   1      246.95      240.73      8.25 o 
   2   4   1      101.18      109.58      7.29 o 
   3   4   1      889.16      814.91     23.48 o 
   4   4   1     2254.16     2279.79     67.77 o 
   5   4   1       19.88       12.72      5.94 o 
   6   4   1       74.49       80.40      8.22 o 
   7   4   1     1926.86     1889.59     57.63 o 
   8   4   1       11.03        9.87     10.39 o 
   9   4   1      136.37      160.00     17.56 o 
  10   4   1      472.64      480.83     40.54 o 
  11   4   1       82.90      135.66     25.44 o 
  12   4   1      117.15       26.79     31.59 o 
 -13   5   1       52.02       50.24     37.96 o 
 -12   5   1      127.58      170.28     32.08 o 
 -11   5   1      184.64      214.35     35.21 o 
 -10   5   1      210.29      184.21     14.47 o 
  -9   5   1       12.06       19.68     12.31 o 
  -8   5   1     4285.39     4231.11    163.84 o 
  -7   5   1     1195.18     1186.02     43.15 o 
  -6   5   1     1517.06     1540.61     51.67 o 
  -5   5   1     1687.07     1868.25     61.36 o 
  -4   5   1      648.40      563.18     20.37 o 
  -3   5   1      168.93      278.13     12.06 o 
  -2   5   1      389.38      351.89     13.00 o 
  -1   5   1     5011.28     5183.30    145.11 o 
   0   5   1      174.44      139.81      6.40 o 
   1   5   1      955.01     1100.05     29.81 o 
   2   5   1     4035.23     3903.20    109.86 o 
   3   5   1     3098.14     3256.63     92.04 o 
   4   5   1      355.29      365.98     12.84 o 
   5   5   1        4.56        7.47     11.65 o 
   6   5   1     1317.37     1366.59     40.65 o 
   7   5   1      161.84      137.88     12.19 o 
   8   5   1     1696.76     1624.32     61.79 o 
   9   5   1      358.41      302.49     18.33 o 
  10   5   1       30.69       15.50     25.52 o 
  11   5   1      512.19      544.01     45.57 o 
 -12   6   1      221.27      248.71     29.72 o 
 -11   6   1      535.40      616.33     42.39 o 
 -10   6   1      982.31     1018.81     60.24 o 
  -9   6   1       13.91       30.23     13.12 o 
  -8   6   1      536.15      479.04     25.93 o 
  -7   6   1      364.92      373.69     17.09 o 
  -6   6   1      337.26      325.17     15.43 o 
  -5   6   1      331.13      291.93     12.97 o 
  -4   6   1       55.19       27.21      7.23 o 
  -3   6   1     3225.38     3198.20     98.47 o 
  -2   6   1      680.09      715.19     22.78 o 
  -1   6   1     2790.38     2960.94     80.67 o 
   0   6   1      179.82      179.38      7.73 o 
   1   6   1      187.50      143.02      6.87 o 
   2   6   1      106.27      112.69      8.16 o 
   3   6   1      628.65      636.66     21.06 o 
   4   6   1      828.59      822.20     26.59 o 
   5   6   1      135.38      161.62      8.36 o 
   6   6   1        0.83        0.11     11.79 o 
   7   6   1       74.73       60.28     11.34 o 
   8   6   1      353.95      389.81     23.45 o 
   9   6   1       22.84       32.40     12.45 o 
  10   6   1      512.96      583.43     35.82 o 
  11   6   1      230.06      194.35     39.90 o 
 -12   7   1        6.46      -31.24     25.72 o 
 -11   7   1      166.67      206.19     27.55 o 
 -10   7   1       63.37       63.43     20.80 o 
  -9   7   1       83.57       60.22     34.07 o 
  -8   7   1       36.99       25.69     21.46 o 
  -7   7   1      776.32      778.90     34.90 o 
  -6   7   1     4098.09     4034.92    130.55 o 
  -5   7   1        9.43       -8.29     10.87 o 
  -4   7   1      131.52      190.06     13.64 o 
  -3   7   1     1724.69     1668.90     52.93 o 
  -2   7   1      541.47      536.58     18.29 o 
  -1   7   1     1346.68     1401.25     39.56 o 
   0   7   1     5843.74     5790.85    162.51 o 
   1   7   1       28.73       36.29      9.34 o 
   2   7   1      541.94      694.98     20.98 o 
   3   7   1      765.72      740.16     24.35 o 
   4   7   1       14.61       24.37     10.89 o 
   5   7   1     1734.60     1628.96     50.15 o 
   6   7   1      910.87      919.25     34.94 o 
   7   7   1       16.50       12.03     13.90 o 
   8   7   1       32.85       24.03     13.31 o 
   9   7   1      243.65      217.62     36.72 o 
  10   7   1      247.01      215.87     22.69 o 
  11   7   1        0.15      -19.43     25.49 o 
 -11   8   1      287.00      277.18     31.48 o 
 -10   8   1        1.92      -20.06     26.32 o 
  -9   8   1      542.63      539.67     33.38 o 
  -8   8   1      111.90      110.67     19.69 o 
  -7   8   1      447.12      428.04     24.60 o 
  -6   8   1      892.32      885.69     35.69 o 
  -5   8   1      378.14      381.82     19.53 o 
  -4   8   1       64.64       53.99      9.53 o 
  -3   8   1      231.28      216.90     10.73 o 
  -2   8   1       68.17       55.90     13.60 o 
  -1   8   1      568.26      569.20     18.69 o 
   0   8   1       98.29       99.27      8.67 o 
   1   8   1      251.47      236.42     11.20 o 
   2   8   1       19.46        5.30     10.19 o 
   3   8   1      353.02      354.63     13.42 o 
   4   8   1     1373.82     1329.58     39.96 o 
   5   8   1     1028.56     1074.13     42.26 o 
   6   8   1        3.39      -15.15     14.84 o 
   7   8   1      675.53      643.93     30.33 o 
   8   8   1       35.73       44.08     19.23 o 
   9   8   1      141.02      158.38     31.61 o 
  10   8   1      349.33      410.81     30.95 o 
 -11   9   1      114.92      122.62     48.55 o 
 -10   9   1        3.27      -35.60     23.73 o 
  -9   9   1      333.82      328.73     43.97 o 
  -8   9   1       10.84      -10.07     23.01 o 
  -7   9   1      597.44      574.94     38.35 o 
  -6   9   1     1296.93     1343.35     52.06 o 
  -5   9   1      619.03      624.73     29.32 o 
  -4   9   1       26.83       29.45     15.85 o 
  -3   9   1     2421.95     2468.46     74.26 o 
  -2   9   1      540.47      512.23     17.80 o 
  -1   9   1      735.65      726.66     23.38 o 
   0   9   1      263.12      237.70     11.54 o 
   1   9   1       99.09       99.79     11.54 o 
   2   9   1      352.51      393.30     15.93 o 
   3   9   1     2079.93     2067.84     65.40 o 
   4   9   1        2.42      -10.72      7.15 o 
   5   9   1       77.94       94.03     22.83 o 
   6   9   1      268.13      280.45     24.04 o 
   7   9   1       88.60      117.14     37.90 o 
   8   9   1      680.43      666.05     35.42 o 
   9   9   1      391.11      428.71     58.03 o 
 -10  10   1        1.17        0.29     62.00 o 
  -9  10   1      152.20      203.69     36.90 o 
  -8  10   1      663.89      669.15     40.49 o 
  -7  10   1      409.76      402.74     25.76 o 
  -6  10   1      663.62      671.28     28.94 o 
  -5  10   1        5.12      -11.57     13.23 o 
  -4  10   1      515.12      483.76     22.19 o 
  -3  10   1       27.46       35.00     11.51 o 
  -2  10   1     2959.15     2978.12     97.42 o 
  -1  10   1      270.64      275.37     15.02 o 
   0  10   1       46.28       29.82      9.61 o 
   1  10   1      179.42      184.59     13.67 o 
   2  10   1     2620.16     2642.31    104.30 o 
   3  10   1      341.17      283.95     20.64 o 
   4  10   1       21.07      -12.59     10.40 o 
   5  10   1      977.09      967.28     37.14 o 
   6  10   1       37.45       30.56     34.35 o 
   7  10   1        8.87      -17.99     20.81 o 
   8  10   1      845.95      725.05     44.40 o 
  -9  11   1       46.62      106.25     36.09 o 
  -8  11   1      159.27       96.61     29.93 o 
  -7  11   1       38.66       33.67     16.59 o 
  -6  11   1       19.12       10.83     13.38 o 
  -5  11   1     1002.41      964.36     39.44 o 
  -4  11   1      245.20      243.26     21.19 o 
  -3  11   1       10.72       -2.69     11.14 o 
  -2  11   1     1062.64     1092.77     43.31 o 
  -1  11   1        5.46       -8.67     11.75 o 
   0  11   1     2680.51     2640.92     97.75 o 
   1  11   1        8.64       23.17     17.42 o 
   2  11   1       12.43        7.42     15.48 o 
   3  11   1      642.50      656.96     31.34 o 
   4  11   1      136.23      154.71     15.67 o 
   5  11   1       41.00       25.37     31.20 o 
   6  11   1       36.21       40.66     17.01 o 
   7  11   1       88.70      140.31     30.01 o 
  -8  12   1      978.40     1054.13     60.47 o 
  -7  12   1       60.35       47.76     19.65 o 
  -6  12   1      256.61      253.10     22.50 o 
  -5  12   1      924.69      949.57     42.96 o 
  -4  12   1       41.68       28.12     15.78 o 
  -3  12   1       69.18       51.92     16.40 o 
  -2  12   1       90.58      115.43     17.06 o 
  -1  12   1        0.93      -21.85     14.57 o 
   0  12   1       39.36       66.74     21.16 o 
   1  12   1       19.60       -7.65     15.34 o 
   2  12   1        7.47      -25.25     18.49 o 
   3  12   1      509.77      528.89     28.58 o 
   4  12   1      101.67       70.38     14.92 o 
   5  12   1      365.75      358.50     25.13 o 
   6  12   1      335.54      366.02     28.42 o 
  -6  13   1       11.43       43.65     20.06 o 
  -5  13   1      217.11      232.73     29.09 o 
  -4  13   1      101.86      115.93     22.78 o 
  -3  13   1      412.28      410.81     27.15 o 
  -2  13   1       42.05       24.55     16.33 o 
  -1  13   1      240.04      288.25     23.00 o 
   0  13   1        1.26      -32.28     21.52 o 
   1  13   1      596.68      533.50     31.19 o 
   2  13   1       24.41       38.39     21.03 o 
   3  13   1       20.35       63.81     21.45 o 
   4  13   1      289.97      286.43     22.59 o 
  -4  14   1      447.52      441.33     65.01 o 
  -3  14   1      606.89      596.15     35.59 o 
  -2  14   1      731.28      680.88     38.53 o 
  -1  14   1        5.21       30.64     22.78 o 
   0  14   1      340.63      338.00     28.40 o 
   1  14   1       29.86        4.86     24.35 o 
   2  14   1       41.01       -0.20     20.48 o 
  -3 -14   2       11.10       65.57     29.00 o 
  -2 -14   2       78.06      100.51     24.37 o 
  -1 -14   2      791.06      696.95     43.30 o 
   0 -14   2        5.34       14.89     17.49 o 
   1 -14   2      162.28      173.71     30.81 o 
   2 -14   2       17.08      -14.38     33.25 o 
   3 -14   2      397.80      387.56     31.32 o 
   4 -14   2        0.97       44.04     20.12 o 
  -6 -13   2        8.71       37.43     36.28 o 
  -5 -13   2      406.02      402.46     35.59 o 
  -4 -13   2      372.80      339.36     22.34 o 
  -3 -13   2      195.12      238.25     20.50 o 
  -2 -13   2       26.94       -3.29     28.20 o 
  -1 -13   2       41.23       50.60     14.43 o 
   0 -13   2        4.10      -24.29     29.38 o 
   1 -13   2      378.22      360.83     27.72 o 
   2 -13   2      338.12      341.63     23.58 o 
   3 -13   2       87.68       71.33     16.48 o 
   4 -13   2      139.70      137.06     18.08 o 
   5 -13   2      278.11      341.60     25.90 o 
   6 -13   2      168.58      185.16     26.54 o 
  -7 -12   2       26.46       11.87     20.84 o 
  -6 -12   2        8.75        5.82     24.74 o 
  -5 -12   2       98.05      122.15     21.67 o 
  -4 -12   2       32.10       19.52     19.18 o 
  -3 -12   2       59.74       75.26     12.04 o 
  -2 -12   2      389.76      390.18     19.75 o 
  -1 -12   2        1.98        7.04     19.80 o 
   0 -12   2      900.34      800.44     36.62 o 
   1 -12   2        6.31      -15.92     14.34 o 
   2 -12   2      248.36      240.92     20.72 o 
   3 -12   2      796.20      738.69     52.49 o 
   4 -12   2      321.23      299.09     25.77 o 
   5 -12   2       25.38       35.83     16.84 o 
   6 -12   2       12.30       -4.93     26.56 o 
   7 -12   2      294.75      278.62     29.11 o 
  -8 -11   2      808.86      868.02     44.52 o 
  -7 -11   2        3.33      -25.87     17.25 o 
  -6 -11   2       63.34       50.16     15.74 o 
  -5 -11   2     1210.52     1179.03     46.56 o 
  -4 -11   2      685.72      646.28     26.32 o 
  -3 -11   2      356.78      357.00     18.59 o 
  -2 -11   2     2009.97     1942.21     68.42 o 
  -1 -11   2        0.08       17.06     14.34 o 
   0 -11   2      618.11      602.85     26.67 o 
   1 -11   2      946.32      872.30     33.43 o 
   2 -11   2       34.51       16.73     10.31 o 
   3 -11   2      613.20      622.06     43.79 o 
   4 -11   2      113.75      159.76     16.99 o 
   5 -11   2       21.76       13.87     24.66 o 
   6 -11   2      310.65      324.34     20.06 o 
   7 -11   2       74.18       40.73     22.39 o 
   8 -11   2        6.37        0.85     22.14 o 
   9 -11   2      675.05      606.88     41.38 o 
  -9 -10   2      304.99      327.32     33.12 o 
  -8 -10   2      207.69      197.00     35.05 o 
  -7 -10   2      178.80      196.05     25.24 o 
  -6 -10   2      296.71      283.32     16.63 o 
  -5 -10   2        9.40       15.78     11.05 o 
  -4 -10   2       27.45       29.81     18.47 o 
  -3 -10   2       26.20       12.93     10.29 o 
  -2 -10   2      510.70      519.08     19.55 o 
  -1 -10   2      351.29      349.31     14.68 o 
   0 -10   2      504.48      483.15     23.62 o 
   1 -10   2      639.00      662.92     24.72 o 
   2 -10   2      261.12      242.02     16.10 o 
   3 -10   2     2141.53     2203.49     87.61 o 
   4 -10   2     1417.99     1441.66     59.10 o 
   5 -10   2      530.67      583.58     26.27 o 
   6 -10   2      371.83      362.88     19.06 o 
   7 -10   2        0.05       -1.46     13.35 o 
   8 -10   2       43.81       58.88     23.42 o 
   9 -10   2      319.05      433.93     64.47 o 
 -10  -9   2       68.87      128.74     31.04 o 
  -9  -9   2      345.88      409.40     26.26 o 
  -8  -9   2      298.01      347.68     18.84 o 
  -7  -9   2     1128.78     1137.59     44.59 o 
  -6  -9   2      586.74      585.14     24.43 o 
  -5  -9   2       26.44       18.52     12.10 o 
  -4  -9   2     4411.34     4338.64    133.54 o 
  -3  -9   2      404.50      372.87     13.08 o 
  -2  -9   2       33.82       40.30      6.50 o 
  -1  -9   2      362.86      336.01     12.76 o 
   0  -9   2      730.23      689.92     23.22 o 
   1  -9   2       66.14       37.16     13.65 o 
   2  -9   2       24.21       15.84     10.57 o 
   3  -9   2     1490.75     1489.30     46.14 o 
   4  -9   2      308.44      285.61     15.58 o 
   5  -9   2      918.41      939.42     35.35 o 
   6  -9   2      685.63      683.81     31.42 o 
   7  -9   2      120.17       99.33     11.77 o 
   8  -9   2      515.70      514.51     32.40 o 
   9  -9   2      475.52      484.42     39.11 o 
  10  -9   2      166.11      108.87     27.20 o 
 -11  -8   2        6.50      -31.60     21.07 o 
 -10  -8   2      211.54      212.82     21.20 o 
  -9  -8   2       43.27       27.34     14.49 o 
  -8  -8   2       68.33       55.30     16.31 o 
  -7  -8   2      102.71      114.06     10.98 o 
  -6  -8   2      349.23      336.61     14.10 o 
  -5  -8   2     1162.78     1132.58     37.36 o 
  -4  -8   2      163.96      185.14      8.99 o 
  -3  -8   2      328.48      306.75     11.35 o 
  -2  -8   2      153.21      155.95      9.95 o 
  -1  -8   2     3145.67     3320.51     94.16 o 
   0  -8   2     2376.50     2287.70     65.57 o 
   1  -8   2       10.44       16.14      8.10 o 
   2  -8   2      969.12     1007.29     31.77 o 
   3  -8   2      858.34      873.00     28.26 o 
   4  -8   2      103.66      127.40      9.34 o 
   5  -8   2      322.56      351.23     16.16 o 
   6  -8   2      551.14      553.41     25.94 o 
   7  -8   2      249.83      261.65     15.28 o 
   8  -8   2       38.97       11.56     13.83 o 
   9  -8   2      457.98      476.55     30.72 o 
  10  -8   2      142.79      173.34     48.10 o 
  11  -8   2      532.13      551.77     43.67 o 
 -11  -7   2       13.91      -16.44     23.72 o 
 -10  -7   2      325.03      392.33     42.02 o 
  -9  -7   2      286.19      306.78     19.56 o 
  -8  -7   2       27.76       11.99     11.51 o 
  -7  -7   2     1278.64     1280.72     44.01 o 
  -6  -7   2     1363.02     1275.88     38.11 o 
  -5  -7   2       59.44       55.98      7.09 o 
  -4  -7   2     1731.72     1677.44     48.76 o 
  -3  -7   2        3.62       -6.96      4.64 o 
  -2  -7   2      795.12      847.48     25.60 o 
  -1  -7   2      369.62      293.24     10.69 o 
   0  -7   2      584.81      627.38     19.55 o 
   1  -7   2     4404.11     4511.90    132.09 o 
   2  -7   2     1163.89     1167.73     36.09 o 
   3  -7   2     2571.80     2567.41     76.43 o 
   4  -7   2      601.30      541.31     22.01 o 
   5  -7   2      252.33      272.78     17.21 o 
   6  -7   2        8.45        3.51     12.13 o 
   7  -7   2      866.48      840.33     36.81 o 
   8  -7   2        0.49       -0.58     19.24 o 
   9  -7   2     3114.10     3233.10    137.24 o 
  10  -7   2      726.23      705.67     40.37 o 
  11  -7   2        1.82      -69.07     46.36 o 
 -12  -6   2      226.31      177.29     57.38 o 
 -11  -6   2      132.23      172.19     35.48 o 
 -10  -6   2       11.98       21.28     13.19 o 
  -9  -6   2      145.47      140.33     11.00 o 
  -8  -6   2      525.47      499.29     19.85 o 
  -7  -6   2       14.29       16.04     11.06 o 
  -6  -6   2      117.52       95.94      9.74 o 
  -5  -6   2     4336.82     4426.51    124.69 o 
  -4  -6   2     2796.78     2918.52     79.65 o 
  -3  -6   2       39.55       23.99      7.15 o 
  -2  -6   2      321.17      226.27      9.45 o 
  -1  -6   2      606.75      613.76     18.91 o 
   0  -6   2     2710.37     2788.56     82.16 o 
   1  -6   2      645.05      596.02     19.31 o 
   2  -6   2      245.98      313.87     11.63 o 
   3  -6   2        2.55       -2.63      6.38 o 
   4  -6   2     4302.79     4379.47    140.81 o 
   5  -6   2      112.57      117.56     11.38 o 
   6  -6   2      216.39      217.11     10.71 o 
   7  -6   2      819.45      814.31     29.62 o 
   8  -6   2      400.05      408.53     22.86 o 
   9  -6   2        5.76       36.77     19.09 o 
  10  -6   2       68.33       52.59     16.83 o 
  11  -6   2      454.81      467.59     37.73 o 
  12  -6   2       69.05       25.42     27.23 o 
 -12  -5   2      789.21      881.31     46.08 o 
 -11  -5   2      141.56      185.89     33.26 o 
 -10  -5   2       20.06       23.42     13.48 o 
  -9  -5   2      217.55      212.01     12.26 o 
  -8  -5   2        5.08      -10.59      7.06 o 
  -7  -5   2      612.14      611.27     19.23 o 
  -6  -5   2     3808.17     3708.71    104.95 o 
  -5  -5   2       55.34       34.33      6.21 o 
  -4  -5   2      481.50      484.84     15.50 o 
  -3  -5   2     2269.75     2258.46     59.60 o 
  -2  -5   2        4.10       -3.17      4.00 o 
  -1  -5   2       75.53       72.06      5.71 o 
   0  -5   2      527.46      560.73     17.11 o 
   1  -5   2     2757.25     2701.23     79.40 o 
   2  -5   2      411.61      441.16     16.25 o 
   3  -5   2       77.13       70.02      7.11 o 
   4  -5   2     3101.31     3072.57     99.20 o 
   5  -5   2       56.05       41.54      9.65 o 
   6  -5   2      347.30      333.25     14.40 o 
   7  -5   2     2550.04     2488.55     91.95 o 
   8  -5   2      914.47      923.51     47.21 o 
   9  -5   2        8.40      -16.16     13.98 o 
  10  -5   2     1720.56     1691.17     82.69 o 
  11  -5   2        6.42      -58.65     39.10 o 
  12  -5   2       67.99      117.98     39.90 o 
 -13  -4   2      113.78      122.44     22.92 o 
 -12  -4   2      567.40      587.02     34.13 o 
 -11  -4   2        0.12       15.75     19.82 o 
 -10  -4   2      710.93      616.31     25.85 o 
  -9  -4   2     1616.50     1628.25     52.43 o 
  -8  -4   2      295.01      324.11     12.22 o 
  -7  -4   2      124.95      120.33      9.00 o 
  -6  -4   2      141.64      139.05      6.92 o 
  -5  -4   2     6008.87     6096.53    164.42 o 
  -4  -4   2     3914.11     3837.22    100.34 o 
  -3  -4   2       71.91       70.49      5.43 o 
  -2  -4   2     1235.00     1383.01     37.95 o 
  -1  -4   2        1.60       -2.23      4.07 o 
   0  -4   2      116.65      124.18      5.09 o 
   1  -4   2     1410.90     1328.11     39.71 o 
   2  -4   2     2554.12     2371.21     80.77 o 
   3  -4   2      904.53      807.74     27.53 o 
   4  -4   2     1268.40     1167.72     38.97 o 
   5  -4   2     1277.54     1236.25     43.84 o 
   6  -4   2      151.34      166.14     13.19 o 
   7  -4   2      858.94      831.95     29.81 o 
   8  -4   2      216.58      209.61     16.32 o 
   9  -4   2      505.20      518.46     27.00 o 
  10  -4   2      453.21      400.58     28.77 o 
  11  -4   2      199.33      194.48     20.60 o 
  12  -4   2      269.17      296.65     30.61 o 
 -13  -3   2       85.00       88.87     40.65 o 
 -12  -3   2       38.93       27.90     15.56 o 
 -11  -3   2       67.58       68.30     12.29 o 
 -10  -3   2      430.57      482.21     19.48 o 
  -9  -3   2      105.92      111.32     12.67 o 
  -8  -3   2     1231.99     1178.08     35.47 o 
  -7  -3   2        7.89       29.98      7.85 o 
  -6  -3   2     2045.52     1957.81     58.52 o 
  -5  -3   2       27.01       51.09      6.10 o 
  -4  -3   2       29.92       39.42      4.55 o 
  -3  -3   2     2023.11     2116.98     53.86 o 
  -2  -3   2      347.28      357.44      9.91 o 
  -1  -3   2     2853.15     2937.47     82.12 o 
   0  -3   2     1003.58     1045.69     31.03 o 
   1  -3   2      470.75      504.26     16.50 o 
   2  -3   2      881.54      836.40     29.55 o 
   3  -3   2      605.61      632.00     23.10 o 
   4  -3   2     3341.00     3547.50    120.09 o 
   5  -3   2      240.70      187.10      8.54 o 
   6  -3   2      269.22      260.00     12.01 o 
   7  -3   2      599.50      586.72     22.03 o 
   8  -3   2      401.46      407.60     16.88 o 
   9  -3   2       16.11       28.48     20.96 o 
  10  -3   2      380.94      410.68     24.03 o 
  11  -3   2       38.33      -10.24     19.99 o 
  12  -3   2        6.84       19.89     23.23 o 
 -13  -2   2       71.89       90.32     41.08 o 
 -12  -2   2      140.36      133.08     20.31 o 
 -11  -2   2      140.22      152.89     13.81 o 
 -10  -2   2     1282.27     1191.36     41.67 o 
  -9  -2   2       67.43       78.81     15.53 o 
  -8  -2   2      647.84      600.44     19.69 o 
  -7  -2   2     3236.61     3281.59     96.91 o 
  -6  -2   2       27.50       15.05      7.65 o 
  -5  -2   2     1528.92     1590.43     45.59 o 
  -4  -2   2       10.76       24.68      7.54 o 
  -3  -2   2    10883.63    11385.33    305.04 o 
  -2  -2   2     8555.02     9257.47    247.99 o 
  -1  -2   2     8839.45     8660.65    250.48 o 
   0  -2   2      435.58      350.00     10.41 o 
   1  -2   2    30352.30    29900.10   1057.78 o 
   2  -2   2      543.10      708.43     25.05 o 
   3  -2   2     9224.54    10027.03    303.36 o 
   4  -2   2      900.55     1003.66     31.82 o 
   5  -2   2     4920.01     5024.48    153.36 o 
   6  -2   2      458.35      464.55     16.11 o 
   7  -2   2        1.12      -11.59      8.72 o 
   8  -2   2      598.87      590.15     19.89 o 
   9  -2   2      315.32      302.32     15.85 o 
  10  -2   2      226.18      210.99     23.76 o 
  11  -2   2      394.28      384.68     24.28 o 
  12  -2   2      197.33      225.88     35.52 o 
 -13  -1   2       25.12       10.21     20.10 o 
 -12  -1   2      210.22      226.59     19.83 o 
 -11  -1   2      518.29      523.58     23.38 o 
 -10  -1   2      209.94      232.04     17.51 o 
  -9  -1   2      558.30      603.12     21.91 o 
  -8  -1   2      217.47      225.34     10.27 o 
  -7  -1   2      806.47      796.81     24.45 o 
  -6  -1   2      208.09      271.50     10.00 o 
  -5  -1   2     1982.51     1957.51     55.70 o 
  -4  -1   2      464.04      524.81     15.97 o 
  -3  -1   2     1161.58     1291.22     35.32 o 
  -2  -1   2     1491.61     1389.43     35.17 o 
  -1  -1   2     2140.68     2198.92     59.10 o 
   0  -1   2     2603.82     2396.60     62.12 o 
   1  -1   2     1526.01     1447.72     44.26 o 
   2  -1   2      229.33      264.43      9.39 o 
   3  -1   2       98.03      135.62      6.83 o 
   4  -1   2     1955.48     1891.20     58.64 o 
   5  -1   2       17.42        6.32      9.03 o 
   6  -1   2       32.32       13.32      5.66 o 
   7  -1   2       16.84       21.04      5.78 o 
   8  -1   2      226.15      253.77     11.83 o 
   9  -1   2      252.73      251.81     14.72 o 
  10  -1   2      672.18      659.94     28.86 o 
  11  -1   2       52.10       45.33     14.81 o 
  12  -1   2        0.98      -12.51     26.60 o 
 -13   0   2      104.80      209.82     61.51 o 
 -12   0   2        5.22      -36.74     24.49 o 
 -11   0   2      951.24      938.13     35.89 o 
 -10   0   2      609.75      565.88     23.41 o 
  -9   0   2     1030.44     1039.88     33.21 o 
  -8   0   2     2587.54     2543.30     75.82 o 
  -7   0   2      514.77      501.21     17.10 o 
  -6   0   2       18.75       -0.21      6.59 o 
  -5   0   2      212.34      207.27      8.62 o 
  -4   0   2     7060.31     6697.16    194.11 o 
  -3   0   2      652.35      601.73     18.28 o 
  -2   0   2      666.56      741.76     18.49 o 
  -1   0   2    11576.90    11687.85    292.34 o 
   0   0   2     5509.94     5652.00    146.10 o 
   1   0   2      719.50      694.07     20.70 o 
   2   0   2    30930.63    31094.53    897.95 o 
   3   0   2    11819.16    11711.81    339.23 o 
   4   0   2      959.01     1068.97     34.05 o 
   5   0   2      582.17      550.98     19.03 o 
   6   0   2       35.66        3.79      8.22 o 
   7   0   2      295.57      284.77     13.05 o 
   8   0   2       10.67       18.15     10.44 o 
   9   0   2        2.99       19.40     14.61 o 
  10   0   2       46.15       67.30     10.42 o 
  11   0   2        9.05       14.39     12.51 o 
  12   0   2       15.70       35.90     17.81 o 
 -13   1   2      873.30      795.99     45.25 o 
 -12   1   2       87.75       87.99     18.26 o 
 -11   1   2      462.05      407.75     21.14 o 
 -10   1   2      391.48      387.57     23.23 o 
  -9   1   2     1191.35     1208.04     39.83 o 
  -8   1   2      114.76       92.85      7.49 o 
  -7   1   2     1927.54     1837.87     57.62 o 
  -6   1   2     4387.49     4534.61    138.52 o 
  -5   1   2      629.19      552.82     16.96 o 
  -4   1   2     4547.04     4459.86    129.73 o 
  -3   1   2     2049.85     2053.44     55.53 o 
  -2   1   2      204.45      219.83      6.70 o 
  -1   1   2        0.15        4.32      1.86 o 
   0   1   2      399.18      377.74     10.33 o 
   1   1   2      738.33      721.51     23.85 o 
   2   1   2     1677.69     1559.89     50.61 o 
   3   1   2     1738.77     1619.39     48.11 o 
   4   1   2       52.11       45.71      6.98 o 
   5   1   2     1356.49     1349.76     41.00 o 
   6   1   2      895.29      811.90     28.62 o 
   7   1   2       17.86        8.71      7.40 o 
   8   1   2      471.23      467.89     19.39 o 
   9   1   2      505.40      483.63     24.06 o 
  10   1   2      542.52      574.18     26.18 o 
  11   1   2      759.83      755.69     35.64 o 
  12   1   2      278.33      323.84     41.70 o 
 -13   2   2      258.70      257.53     27.93 o 
 -12   2   2       40.57       42.85     24.39 o 
 -11   2   2     1164.91     1245.12     52.63 o 
 -10   2   2      273.87      252.67     16.28 o 
  -9   2   2      785.66      762.88     29.49 o 
  -8   2   2       14.04        8.45     11.94 o 
  -7   2   2     1987.11     2166.81     70.94 o 
  -6   2   2     2261.76     2062.91     61.31 o 
  -5   2   2      893.50      935.73     28.64 o 
  -4   2   2      629.77      703.87     23.96 o 
  -3   2   2    29245.48    30118.54    952.94 o 
  -2   2   2    14632.48    15043.45    475.98 o 
  -1   2   2    50160.18    49932.68   1210.30 o 
   0   2   2    20316.67    19904.06    483.17 o 
   1   2   2     3595.85     3544.32    103.26 o 
   2   2   2      643.34      533.59     17.89 o 
   3   2   2     5193.87     5287.42    168.83 o 
   4   2   2      442.09      461.79     16.25 o 
   5   2   2       55.87       75.81      9.98 o 
   6   2   2        1.06       20.62      8.84 o 
   7   2   2     1672.06     1645.23     52.63 o 
   8   2   2      114.69      118.15     14.24 o 
   9   2   2      182.58      218.21     18.84 o 
  10   2   2      671.17      643.59     33.09 o 
  11   2   2      145.07      189.60     19.66 o 
  12   2   2        5.28        0.58     22.20 o 
 -13   3   2       18.43        3.41     17.53 o 
 -12   3   2     1149.42     1118.35     57.95 o 
 -11   3   2       47.67       33.65     15.55 o 
 -10   3   2       13.77       40.34      9.87 o 
  -9   3   2     1581.08     1667.17     66.82 o 
  -8   3   2     1012.33     1042.09     36.14 o 
  -7   3   2      720.88      673.40     23.15 o 
  -6   3   2      854.33      731.39     24.48 o 
  -5   3   2     5257.12     5254.71    177.09 o 
  -4   3   2       62.31       50.44      6.76 o 
  -3   3   2     7557.22     7716.66    258.60 o 
  -2   3   2     1322.34     1344.83     40.00 o 
  -1   3   2      688.32      733.67     19.25 o 
   0   3   2     1737.91     1815.94     43.54 o 
   1   3   2     3696.96     3775.14    110.13 o 
   2   3   2     4302.23     4457.45    135.92 o 
   3   3   2       30.90       15.89      8.53 o 
   4   3   2     1627.65     1729.24     54.32 o 
   5   3   2      286.16      259.56     14.57 o 
   6   3   2       96.81       98.44      7.73 o 
   7   3   2     2408.87     2390.01     71.94 o 
   8   3   2      762.58      804.88     33.26 o 
   9   3   2      465.36      485.68     52.51 o 
  10   3   2      659.68      646.97     43.35 o 
  11   3   2      119.93      111.09     28.52 o 
  12   3   2       57.62       82.48     18.75 o 
 -13   4   2      116.81      121.86     21.14 o 
 -12   4   2      170.87      122.05     29.12 o 
 -11   4   2       27.91       10.21     24.22 o 
 -10   4   2      465.36      459.98     23.08 o 
  -9   4   2      768.39      812.20     35.14 o 
  -8   4   2       56.32       48.29     14.26 o 
  -7   4   2      110.78       94.21     11.52 o 
  -6   4   2      563.13      581.83     22.64 o 
  -5   4   2      710.90      693.09     25.78 o 
  -4   4   2      639.71      670.17     24.67 o 
  -3   4   2    15354.15    15912.73    504.47 o 
  -2   4   2      114.80       23.45      4.96 o 
  -1   4   2      655.07      605.41     17.60 o 
   0   4   2      643.75      565.35     15.93 o 
   1   4   2      199.60      221.90      7.95 o 
   2   4   2     3853.86     4220.02    123.34 o 
   3   4   2     9881.95     9962.72    289.27 o 
   4   4   2      400.49      382.45     16.42 o 
   5   4   2      178.18      204.42     10.47 o 
   6   4   2      368.30      315.72     13.98 o 
   7   4   2      176.45      169.42     10.54 o 
   8   4   2       14.28       32.60     11.40 o 
   9   4   2       17.61       33.04     20.06 o 
  10   4   2       70.62       38.42     17.01 o 
  11   4   2     1082.39     1109.09     67.10 o 
 -13   5   2       18.08       68.86     80.74 o 
 -12   5   2      156.92      146.03     24.79 o 
 -11   5   2        4.53        9.27     25.29 o 
 -10   5   2        0.72        8.53     34.12 o 
  -9   5   2       14.35       36.26     16.96 o 
  -8   5   2     1356.11     1401.11     53.91 o 
  -7   5   2      704.20      700.04     25.95 o 
  -6   5   2      686.23      662.63     23.82 o 
  -5   5   2     1712.24     1668.58     58.39 o 
  -4   5   2        3.43        9.03      5.21 o 
  -3   5   2     1866.24     2126.11     63.14 o 
  -2   5   2      115.83       86.32      5.60 o 
  -1   5   2       69.67       84.55      4.81 o 
   0   5   2      389.12      377.83     11.55 o 
   1   5   2        9.36        6.72      6.94 o 
   2   5   2        7.93       -6.21      7.19 o 
   3   5   2     1182.88     1235.81     37.87 o 
   4   5   2      896.10      819.09     24.16 o 
   5   5   2      221.62      223.06     13.68 o 
   6   5   2      459.91      432.73     17.54 o 
   7   5   2        0.89      -10.01     11.10 o 
   8   5   2      486.77      496.65     25.68 o 
   9   5   2      225.81      238.45     18.40 o 
  10   5   2      585.89      611.67     38.00 o 
  11   5   2      245.96      267.26     30.60 o 
 -12   6   2       83.56       94.13     32.46 o 
 -11   6   2        8.29       31.33     24.41 o 
 -10   6   2        0.55       -1.79     19.51 o 
  -9   6   2      376.75      351.11     22.49 o 
  -8   6   2       84.50       85.60     12.49 o 
  -7   6   2     1251.08     1264.66     46.14 o 
  -6   6   2      130.09      120.29      9.99 o 
  -5   6   2     2230.16     2228.58     77.16 o 
  -4   6   2      597.56      625.50     21.44 o 
  -3   6   2      464.63      498.88     16.98 o 
  -2   6   2      264.86      212.18      9.05 o 
  -1   6   2     2106.35     2380.80     63.07 o 
   0   6   2      234.44      205.89      8.37 o 
   1   6   2     4760.65     4654.04    121.71 o 
   2   6   2       21.74        6.93      5.84 o 
   3   6   2      873.26      776.21     25.30 o 
   4   6   2     3652.90     3747.94    110.71 o 
   5   6   2      185.38      192.17      9.43 o 
   6   6   2       17.08        7.30      9.63 o 
   7   6   2      315.67      364.57     19.47 o 
   8   6   2       47.21       37.71     14.13 o 
   9   6   2       68.94       39.48     21.64 o 
  10   6   2      456.69      447.20     29.91 o 
  11   6   2      799.00      798.47     48.51 o 
 -12   7   2        0.95       -5.08     50.55 o 
 -11   7   2      379.57      468.21     36.88 o 
 -10   7   2      176.87      175.73     22.05 o 
  -9   7   2        2.61       30.20     21.19 o 
  -8   7   2     3164.47     3149.82    133.74 o 
  -7   7   2       63.85       60.13     12.10 o 
  -6   7   2      200.67      155.66     11.95 o 
  -5   7   2     1048.79     1037.74     34.42 o 
  -4   7   2      791.39      765.39     24.88 o 
  -3   7   2       49.96       62.67     10.79 o 
  -2   7   2      167.69      154.80     10.08 o 
  -1   7   2      209.88      233.17      9.58 o 
   0   7   2      747.41      768.98     23.74 o 
   1   7   2      135.54      169.86      8.35 o 
   2   7   2      351.04      375.57     12.49 o 
   3   7   2       10.08       30.94      9.01 o 
   4   7   2      203.13      181.39     14.45 o 
   5   7   2      348.82      334.00     15.78 o 
   6   7   2       21.05       21.24     17.81 o 
   7   7   2      547.45      513.61     22.89 o 
   8   7   2       89.35      115.55     36.53 o 
   9   7   2      373.58      324.32     24.28 o 
  10   7   2      201.71      255.57     23.92 o 
 -11   8   2        0.44      -44.76     29.84 o 
 -10   8   2      100.89      105.60     53.81 o 
  -9   8   2      357.08      338.09     31.64 o 
  -8   8   2      351.00      404.32     24.45 o 
  -7   8   2       61.95       41.02     13.56 o 
  -6   8   2      223.30      230.26     16.02 o 
  -5   8   2      570.84      544.29     19.44 o 
  -4   8   2      877.69      823.33     27.06 o 
  -3   8   2      292.99      287.55     12.25 o 
  -2   8   2      868.39      828.39     24.77 o 
  -1   8   2      501.16      436.90     15.45 o 
   0   8   2      117.51      107.97      7.21 o 
   1   8   2     3028.59     3053.06     90.88 o 
   2   8   2      759.83      811.01     24.62 o 
   3   8   2        0.51       -9.76      6.51 o 
   4   8   2      838.05      785.72     28.54 o 
   5   8   2        3.43      -11.26     11.51 o 
   6   8   2       17.63       13.18     13.57 o 
   7   8   2      609.27      572.65     28.48 o 
   8   8   2       85.77        6.72     23.97 o 
   9   8   2       62.86      138.25     29.91 o 
  10   8   2      178.58       84.83     25.52 o 
 -11   9   2      337.07      285.26     40.44 o 
 -10   9   2      541.72      530.73     40.20 o 
  -9   9   2       93.30       78.13     24.91 o 
  -8   9   2      312.87      325.83     33.50 o 
  -7   9   2     1333.63     1278.19     58.55 o 
  -6   9   2       18.59       47.95     10.68 o 
  -5   9   2       11.18        7.85     10.97 o 
  -4   9   2      212.76      207.57     14.54 o 
  -3   9   2        3.71      -16.52     11.02 o 
  -2   9   2        5.02        2.42      6.58 o 
  -1   9   2      900.06      858.74     27.08 o 
   0   9   2     2057.45     1962.17     59.83 o 
   1   9   2       73.26       64.50     11.07 o 
   2   9   2        0.76        2.15     10.52 o 
   3   9   2       39.11       36.18      9.79 o 
   4   9   2        0.39       31.30      9.41 o 
   5   9   2       20.83      -21.08     14.05 o 
   6   9   2      659.77      636.94     30.31 o 
   7   9   2      253.92      310.26     22.43 o 
   8   9   2      131.82      170.80     28.52 o 
   9   9   2      219.93      233.21     31.14 o 
 -10  10   2       59.84      172.89     35.38 o 
  -9  10   2        0.05      -25.17     22.63 o 
  -8  10   2       29.25        8.18     20.52 o 
  -7  10   2      392.34      358.78     31.37 o 
  -6  10   2       58.78       42.44     11.52 o 
  -5  10   2        6.23        9.77     16.58 o 
  -4  10   2     3361.07     3347.94    115.41 o 
  -3  10   2      125.37      116.59      8.87 o 
  -2  10   2       97.08       76.84     10.67 o 
  -1  10   2     1065.47     1070.51     37.68 o 
   0  10   2      862.94      861.07     33.45 o 
   1  10   2      209.87      229.54     15.65 o 
   2  10   2      869.06      872.64     38.31 o 
   3  10   2       44.04       31.84     11.17 o 
   4  10   2      205.71      206.25     16.91 o 
   5  10   2       92.25      121.52     14.68 o 
   6  10   2       64.87       66.99     27.27 o 
   7  10   2       15.37       65.77     39.97 o 
   8  10   2      431.31      546.41     38.25 o 
  -9  11   2       12.04        7.61     22.44 o 
  -8  11   2        2.26       18.44     19.09 o 
  -7  11   2      630.41      725.36     38.94 o 
  -6  11   2      394.98      393.67     28.66 o 
  -5  11   2      217.08      184.04     17.65 o 
  -4  11   2      333.23      336.07     19.14 o 
  -3  11   2      286.13      263.54     15.58 o 
  -2  11   2      415.46      368.92     25.11 o 
  -1  11   2      918.94      910.49     36.91 o 
   0  11   2      133.10      138.50     26.47 o 
   1  11   2        1.45      -18.55     12.37 o 
   2  11   2      466.05      453.37     24.62 o 
   3  11   2        2.30      -19.60     32.67 o 
   4  11   2     1008.27     1025.91     42.22 o 
   5  11   2      145.47      107.18     16.91 o 
   6  11   2       66.89       71.49     16.86 o 
   7  11   2       24.07       25.95     27.69 o 
  -8  12   2        0.60        1.89     25.35 o 
  -7  12   2      347.30      401.19     28.05 o 
  -6  12   2      434.67      487.13     34.16 o 
  -5  12   2       14.60        1.68     14.45 o 
  -4  12   2      597.50      554.08     26.62 o 
  -3  12   2      217.65      246.55     31.32 o 
  -2  12   2        4.45      -14.64     13.49 o 
  -1  12   2       92.77      124.42     19.75 o 
   0  12   2     1180.63     1219.07     56.61 o 
   1  12   2        6.71       16.38     18.81 o 
   2  12   2      779.94      825.65     41.59 o 
   3  12   2       14.57       31.59     30.27 o 
   4  12   2       85.12       36.99     17.36 o 
   5  12   2      793.15      802.54     41.99 o 
  -6  13   2      961.25     1036.79     52.20 o 
  -5  13   2        1.34       22.08     18.35 o 
  -4  13   2      268.03      296.58     24.30 o 
  -3  13   2       82.77      112.35     24.30 o 
  -2  13   2      599.19      563.45     49.35 o 
  -1  13   2      285.38      352.18     38.36 o 
   0  13   2       23.40       42.53     18.05 o 
   1  13   2      587.20      564.71     32.97 o 
   2  13   2       10.12       23.37     29.17 o 
   3  13   2       35.84       97.58     19.24 o 
   4  13   2      337.09      359.68     25.47 o 
  -3  14   2       44.71       -3.59     30.18 o 
  -2  14   2       21.13       19.93     23.04 o 
  -1  14   2        8.59        8.22     20.54 o 
   0  14   2     1167.97     1193.71     57.52 o 
   1  14   2        8.49       42.69     20.02 o 
  -4 -14   3      321.34      325.82     30.75 o 
  -3 -14   3      142.62      146.40     21.17 o 
  -2 -14   3       35.56       21.67     36.11 o 
  -1 -14   3      162.33      151.71     21.89 o 
   0 -14   3     1370.42     1336.64     65.01 o 
   1 -14   3        8.10      -28.15     22.63 o 
   2 -14   3      265.44      249.25     29.30 o 
   3 -14   3       88.69       94.56     20.01 o 
   4 -14   3       90.92       67.92     25.67 o 
  -6 -13   3       67.78       58.63     21.50 o 
  -5 -13   3       29.91       11.99     34.84 o 
  -4 -13   3      612.33      546.53     42.07 o 
  -3 -13   3       43.37       24.04     24.36 o 
  -2 -13   3       55.94       58.11     16.35 o 
  -1 -13   3      516.93      534.54     36.54 o 
   0 -13   3      501.37      510.06     29.13 o 
   1 -13   3     1190.55     1192.38     55.80 o 
   2 -13   3       72.71      101.88     17.14 o 
   3 -13   3       42.21       51.29     16.44 o 
   4 -13   3      204.92      181.37     22.98 o 
   5 -13   3       81.39       59.44     22.25 o 
   6 -13   3        6.84      -37.41     39.25 o 
  -7 -12   3      666.85      724.90     53.62 o 
  -6 -12   3       20.93      -16.50     24.00 o 
  -5 -12   3       49.73       65.69     36.48 o 
  -4 -12   3      611.71      592.31     28.87 o 
  -3 -12   3      114.12      139.46     11.09 o 
  -2 -12   3       95.60       75.56     14.13 o 
  -1 -12   3      827.10      844.81     37.64 o 
   0 -12   3      671.79      679.36     32.06 o 
   1 -12   3     1256.39     1323.55     54.58 o 
   2 -12   3     1770.77     1771.71     78.32 o 
   3 -12   3       15.71       55.98     16.12 o 
   4 -12   3        8.02        9.26     46.50 o 
   5 -12   3       25.43        0.49     35.49 o 
   6 -12   3      950.89     1057.26     51.72 o 
   7 -12   3        0.77       -3.19     26.69 o 
  -8 -11   3       60.22       53.04     24.61 o 
  -7 -11   3       30.60       42.13     18.89 o 
  -6 -11   3        9.78      -10.04     13.43 o 
  -5 -11   3      278.17      312.29     16.29 o 
  -4 -11   3      105.40       82.20     15.56 o 
  -3 -11   3      998.58      955.75     30.99 o 
  -2 -11   3      638.13      601.48     24.44 o 
  -1 -11   3      255.25      254.69     19.90 o 
   0 -11   3     1079.30     1073.88     42.60 o 
   1 -11   3      545.48      513.56     23.67 o 
   2 -11   3      234.22      190.30     19.57 o 
   3 -11   3       20.35        5.86     26.41 o 
   4 -11   3      168.08      187.71     15.53 o 
   5 -11   3      372.79      408.26     24.83 o 
   6 -11   3       37.22       29.32     13.38 o 
   7 -11   3       48.40       47.12     22.10 o 
   8 -11   3       28.90        9.18     30.82 o 
  -9 -10   3      163.08      122.73     19.55 o 
  -8 -10   3      139.04      146.72     19.23 o 
  -7 -10   3      992.87      956.30     42.13 o 
  -6 -10   3      144.99      158.58     12.80 o 
  -5 -10   3        8.49       30.17     17.02 o 
  -4 -10   3       12.70        1.34     12.74 o 
  -3 -10   3     2635.09     2560.90     73.62 o 
  -2 -10   3       14.41        9.76      9.68 o 
  -1 -10   3      702.17      699.74     24.50 o 
   0 -10   3        8.54       -3.79     16.00 o 
   1 -10   3      961.66      945.15     35.55 o 
   2 -10   3      184.50      172.35     18.61 o 
   3 -10   3     1160.71     1115.69     43.76 o 
   4 -10   3        1.33      -13.35      8.90 o 
   5 -10   3      196.51      215.75     13.16 o 
   6 -10   3     1106.41     1102.39     43.82 o 
   7 -10   3     1714.53     1838.26     81.28 o 
   8 -10   3       66.61      114.55     37.80 o 
   9 -10   3       63.54       65.93     31.59 o 
 -10  -9   3      159.31      234.26     25.04 o 
  -9  -9   3      757.46      756.17     39.05 o 
  -8  -9   3      920.93      879.86     36.04 o 
  -7  -9   3      554.07      514.03     28.01 o 
  -6  -9   3       39.72       41.58     12.63 o 
  -5  -9   3      567.98      540.31     19.86 o 
  -4  -9   3      984.80     1029.43     34.03 o 
  -3  -9   3       33.17       39.49      6.80 o 
  -2  -9   3      985.18      971.64     29.81 o 
  -1  -9   3      564.97      564.77     18.66 o 
   0  -9   3      273.40      258.63     12.07 o 
   1  -9   3      347.93      324.16     15.02 o 
   2  -9   3       83.95       86.97      8.09 o 
   3  -9   3       99.94       96.88      9.75 o 
   4  -9   3     1445.06     1491.92     53.67 o 
   5  -9   3       17.19       12.71     11.16 o 
   6  -9   3      524.99      521.77     26.15 o 
   7  -9   3       24.58       28.22     13.02 o 
   8  -9   3      465.70      500.29     32.05 o 
   9  -9   3        2.50      -42.40     28.27 o 
  10  -9   3       81.50      128.54     41.43 o 
 -11  -8   3        1.58       23.41     47.38 o 
 -10  -8   3        8.45       21.73     16.57 o 
  -9  -8   3     2038.45     1848.31     69.86 o 
  -8  -8   3       73.73       65.42     10.27 o 
  -7  -8   3     1071.00     1097.05     38.62 o 
  -6  -8   3      413.74      452.20     17.26 o 
  -5  -8   3     1739.16     1795.97     54.48 o 
  -4  -8   3        0.23       23.38     12.04 o 
  -3  -8   3      553.54      517.25     16.48 o 
  -2  -8   3       14.25       19.90      5.79 o 
  -1  -8   3        6.07       30.27      6.96 o 
   0  -8   3       40.91       51.55      6.11 o 
   1  -8   3        0.12       10.79      9.34 o 
   2  -8   3      886.98      945.97     31.54 o 
   3  -8   3     2192.45     2284.75     71.73 o 
   4  -8   3     1397.33     1442.16     46.74 o 
   5  -8   3     2406.75     2401.67     83.52 o 
   6  -8   3      248.15      226.28     17.84 o 
   7  -8   3     1830.88     1850.67     80.72 o 
   8  -8   3       20.32       29.30     20.68 o 
   9  -8   3      125.60      127.70     22.20 o 
  10  -8   3     1141.34     1240.90     74.01 o 
 -12  -7   3       88.07      129.49     20.99 o 
 -11  -7   3       37.70       44.22     17.91 o 
 -10  -7   3        0.18      -29.91     21.94 o 
  -9  -7   3      141.54      178.51     13.68 o 
  -8  -7   3      110.04      111.66     18.52 o 
  -7  -7   3     3693.45     3723.27    120.71 o 
  -6  -7   3       84.86       71.04     11.28 o 
  -5  -7   3       47.14       58.82      8.18 o 
  -4  -7   3      836.33      831.60     24.36 o 
  -3  -7   3        0.70       -0.75      8.01 o 
  -2  -7   3      647.55      781.08     23.76 o 
  -1  -7   3     1075.18      928.03     27.68 o 
   0  -7   3      301.05      263.43     11.04 o 
   1  -7   3     2445.85     2548.19     75.54 o 
   2  -7   3      785.52      685.56     23.50 o 
   3  -7   3      195.08      239.32     11.38 o 
   4  -7   3        0.76        4.49      5.92 o 
   5  -7   3      984.18      975.69     34.38 o 
   6  -7   3      259.06      272.76     14.70 o 
   7  -7   3      434.25      440.56     24.04 o 
   8  -7   3      473.22      477.95     26.15 o 
   9  -7   3      492.93      530.62     32.23 o 
  10  -7   3      118.06      106.55     29.37 o 
  11  -7   3        0.82       -4.31     36.56 o 
 -12  -6   3      343.21      402.80     39.87 o 
 -11  -6   3     1322.88     1423.65     72.05 o 
 -10  -6   3        0.80       11.41     21.22 o 
  -9  -6   3      989.55      949.57     41.24 o 
  -8  -6   3     2251.47     2210.34     69.92 o 
  -7  -6   3       45.27       63.48      8.56 o 
  -6  -6   3      471.27      491.22     17.47 o 
  -5  -6   3      409.54      435.35     15.51 o 
  -4  -6   3      104.96      119.37      7.34 o 
  -3  -6   3     1747.82     1831.10     48.76 o 
  -2  -6   3      132.17       69.97      5.28 o 
  -1  -6   3      675.45      780.95     23.38 o 
   0  -6   3       76.42      101.01      5.62 o 
   1  -6   3       67.96       83.98      8.11 o 
   2  -6   3      781.74      750.85     23.85 o 
   3  -6   3      845.12      871.00     32.01 o 
   4  -6   3        1.00       15.84     13.32 o 
   5  -6   3     5495.49     5426.17    174.29 o 
   6  -6   3      609.79      587.45     22.47 o 
   7  -6   3      194.09      190.65     12.98 o 
   8  -6   3      889.19      898.81     42.17 o 
   9  -6   3      326.92      276.03     19.31 o 
  10  -6   3      143.69      171.82     26.01 o 
  11  -6   3     1281.28     1304.44     76.30 o 
 -12  -5   3      534.06      515.83     31.74 o 
 -11  -5   3      291.82      306.59     25.74 o 
 -10  -5   3      793.47      783.21     33.45 o 
  -9  -5   3       67.45       96.11     11.30 o 
  -8  -5   3       30.93       22.49      8.72 o 
  -7  -5   3     1025.94     1016.61     30.87 o 
  -6  -5   3      507.66      525.95     16.10 o 
  -5  -5   3     6023.29     6371.27    185.83 o 
  -4  -5   3      287.24      248.13      9.21 o 
  -3  -5   3     2654.80     2618.42     68.74 o 
  -2  -5   3     3020.50     3067.42     83.13 o 
  -1  -5   3     2831.02     2612.29     76.75 o 
   0  -5   3       26.56        4.41      5.83 o 
   1  -5   3        4.12       -8.33      7.00 o 
   2  -5   3     6216.12     6143.07    196.06 o 
   3  -5   3     1541.46     1476.24     51.58 o 
   4  -5   3      180.20      174.18      9.27 o 
   5  -5   3      569.19      572.80     21.30 o 
   6  -5   3     2021.52     2059.32     71.83 o 
   7  -5   3       18.82       27.98     13.48 o 
   8  -5   3       15.95      -20.79     13.86 o 
   9  -5   3       13.13       46.09     24.92 o 
  10  -5   3      113.42      150.96     24.06 o 
  11  -5   3        8.97       61.14     25.67 o 
  12  -5   3       61.52       41.42     28.04 o 
 -13  -4   3       32.93       22.65     26.50 o 
 -12  -4   3      145.25      117.65     38.12 o 
 -11  -4   3      861.06      891.74     37.17 o 
 -10  -4   3     1324.41     1314.08     45.81 o 
  -9  -4   3       37.86       35.45      8.16 o 
  -8  -4   3     1000.56     1003.48     29.45 o 
  -7  -4   3      120.35       91.18      9.97 o 
  -6  -4   3        9.46       10.67      6.28 o 
  -5  -4   3      977.20      928.18     26.59 o 
  -4  -4   3      355.77      343.01     11.06 o 
  -3  -4   3        7.35        6.73      5.51 o 
  -2  -4   3      648.54      599.67     17.16 o 
  -1  -4   3        5.43        5.18      4.50 o 
   0  -4   3       32.92       49.04      3.57 o 
   1  -4   3     2163.35     2233.01     68.77 o 
   2  -4   3     1304.07     1288.10     44.79 o 
   3  -4   3     3135.35     3014.42     97.12 o 
   4  -4   3     1462.08     1714.73     59.47 o 
   5  -4   3     2624.16     2611.12     89.52 o 
   6  -4   3     1319.32     1234.10     44.25 o 
   7  -4   3      394.54      416.81     17.53 o 
   8  -4   3        4.92        2.08     13.26 o 
   9  -4   3      742.30      680.82     33.85 o 
  10  -4   3       58.37       44.57     22.84 o 
  11  -4   3      561.27      575.33     40.68 o 
  12  -4   3      120.77       92.85     62.63 o 
 -13  -3   3        8.11        1.53     26.32 o 
 -12  -3   3      455.63      395.09     31.93 o 
 -11  -3   3      135.34      160.12     13.41 o 
 -10  -3   3      156.87      140.06     14.52 o 
  -9  -3   3      354.94      351.43     13.90 o 
  -8  -3   3      380.97      352.00     12.78 o 
  -7  -3   3      515.07      564.59     18.28 o 
  -6  -3   3     1723.01     1657.17     49.74 o 
  -5  -3   3     2350.82     2561.78     75.56 o 
  -4  -3   3       29.75        6.94      6.53 o 
  -3  -3   3     6922.58     6983.73    187.48 o 
  -2  -3   3     2906.37     3050.63     79.27 o 
  -1  -3   3    12067.86    12310.62    341.99 o 
   0  -3   3     1017.18      925.20     27.66 o 
   1  -3   3     2202.00     2147.60     69.06 o 
   2  -3   3     5590.38     5763.13    193.60 o 
   3  -3   3     5455.40     5217.45    175.60 o 
   4  -3   3      716.79      892.63     32.10 o 
   5  -3   3     1198.78     1244.79     41.61 o 
   6  -3   3       29.66       20.15      8.77 o 
   7  -3   3       29.21       22.43      7.13 o 
   8  -3   3        4.60       25.48     11.64 o 
   9  -3   3      441.46      436.70     24.02 o 
  10  -3   3       53.70       46.80     13.74 o 
  11  -3   3      529.94      549.02     33.97 o 
  12  -3   3       17.43       54.17     36.62 o 
 -13  -2   3       65.20       58.47     20.72 o 
 -12  -2   3        7.43       28.12     19.42 o 
 -11  -2   3      694.91      641.47     27.11 o 
 -10  -2   3        2.19       -3.08     11.92 o 
  -9  -2   3      218.03      222.63     11.22 o 
  -8  -2   3       99.11       80.45      7.87 o 
  -7  -2   3     2503.70     2492.62     68.58 o 
  -6  -2   3      405.99      504.19     15.52 o 
  -5  -2   3      316.60      278.40      9.14 o 
  -4  -2   3      701.50      789.99     22.45 o 
  -3  -2   3     4120.61     4333.18    116.65 o 
  -2  -2   3     1159.68     1234.10     32.52 o 
  -1  -2   3     7657.40     7909.21    228.89 o 
   0  -2   3     5898.54     5742.79    166.28 o 
   1  -2   3     3652.05     3766.56    119.69 o 
   2  -2   3       90.02       88.05      8.68 o 
   3  -2   3     3644.30     3585.77    114.81 o 
   4  -2   3      390.93      528.80     17.23 o 
   5  -2   3     1778.74     1899.69     56.82 o 
   6  -2   3      111.69      109.91      7.21 o 
   7  -2   3     1300.47     1337.33     41.38 o 
   8  -2   3        5.01        9.91     10.65 o 
   9  -2   3     2820.69     2959.25    108.40 o 
  10  -2   3      402.40      367.84     19.37 o 
  11  -2   3      541.70      548.97     30.97 o 
  12  -2   3       13.91       56.85     25.74 o 
 -13  -1   3      408.43      488.86     35.51 o 
 -12  -1   3       16.33        2.42     20.70 o 
 -11  -1   3       13.48      -15.41     10.27 o 
 -10  -1   3      135.64      162.39     16.26 o 
  -9  -1   3      210.99      191.44     15.00 o 
  -8  -1   3      739.32      759.82     24.67 o 
  -7  -1   3      467.92      465.19     16.03 o 
  -6  -1   3      607.39      522.08     16.51 o 
  -5  -1   3       18.94       10.04      7.83 o 
  -4  -1   3      798.01      860.91     25.02 o 
  -3  -1   3     2481.84     2266.62     59.26 o 
  -2  -1   3    42221.59    41986.80   1164.53 o 
  -1  -1   3     1932.47     2158.65     52.77 o 
   0  -1   3    14822.78    14220.42    345.04 o 
   1  -1   3     4801.10     5282.11    153.11 o 
   2  -1   3       67.93       53.07      5.35 o 
   3  -1   3     7640.76     7585.93    230.02 o 
   4  -1   3      274.78      343.48     12.83 o 
   5  -1   3     7713.00     8198.39    249.12 o 
   6  -1   3     1859.28     1932.05     60.83 o 
   7  -1   3      578.93      598.86     21.75 o 
   8  -1   3       56.58       87.78     17.41 o 
   9  -1   3       87.66       59.67     12.88 o 
  10  -1   3      161.00      180.38     15.14 o 
  11  -1   3      434.70      453.16     28.26 o 
  12  -1   3       37.20       59.15     24.93 o 
 -13   0   3       91.86      142.67     23.77 o 
 -12   0   3        0.75       -8.42     17.15 o 
 -11   0   3        3.75      -11.05     18.82 o 
 -10   0   3     1242.10     1279.90     46.39 o 
  -9   0   3       59.32       65.96      9.58 o 
  -8   0   3      478.32      449.94     16.05 o 
  -7   0   3        4.50       11.63      5.42 o 
  -6   0   3     1436.66     1482.33     44.46 o 
  -5   0   3       95.12       72.69      5.57 o 
  -4   0   3     1183.75     1122.06     31.06 o 
  -3   0   3      155.13      161.65      5.23 o 
  -2   0   3      202.98      197.65      5.35 o 
  -1   0   3        0.06        0.26      2.43 o 
   0   0   3       51.34       64.28      2.80 o 
   1   0   3     2446.75     2465.38     69.03 o 
   2   0   3     6152.10     6335.42    191.98 o 
   3   0   3      173.81      240.11      9.16 o 
   4   0   3       57.52       50.21      7.59 o 
   5   0   3      861.23      934.40     32.04 o 
   6   0   3     1077.34     1072.96     36.92 o 
   7   0   3     3004.23     2981.39     97.27 o 
   8   0   3      304.98      281.49     16.87 o 
   9   0   3     1296.44     1356.60     55.74 o 
  10   0   3       86.54      109.42     12.27 o 
  11   0   3       25.96       39.83     12.96 o 
  12   0   3      267.95      204.67     21.74 o 
 -13   1   3     1133.35     1120.05     58.38 o 
 -12   1   3      258.27      278.69     22.72 o 
 -11   1   3      499.59      467.67     22.89 o 
 -10   1   3       86.13      109.42     10.78 o 
  -9   1   3       16.14       18.17      8.04 o 
  -8   1   3      142.86      172.09      9.36 o 
  -7   1   3      344.67      401.83     14.63 o 
  -6   1   3      980.37     1031.17     29.11 o 
  -5   1   3     1990.01     1797.91     51.02 o 
  -4   1   3     9454.30     9257.16    257.46 o 
  -3   1   3      941.29     1068.60     28.40 o 
  -2   1   3    16856.31    16462.91    411.79 o 
  -1   1   3      158.96      187.23      5.13 o 
   0   1   3     2771.86     2845.58     74.02 o 
   1   1   3     1429.12     1472.46     50.25 o 
   2   1   3     4945.38     4986.81    159.01 o 
   3   1   3      204.17      172.44      8.50 o 
   4   1   3     6396.91     6349.09    193.13 o 
   5   1   3       10.66        0.79      6.00 o 
   6   1   3       15.18       42.44     10.16 o 
   7   1   3      625.84      641.48     22.80 o 
   8   1   3     1876.18     1845.91     69.06 o 
   9   1   3      281.31      249.10     16.14 o 
  10   1   3       12.66       30.42     16.76 o 
  11   1   3       16.28       28.52     19.49 o 
  12   1   3        8.73       16.89     20.62 o 
 -13   2   3        1.68      -17.56     18.38 o 
 -12   2   3      213.50      193.97     25.16 o 
 -11   2   3      866.87      852.72     37.84 o 
 -10   2   3      803.20      821.41     35.72 o 
  -9   2   3      923.24      938.23     33.37 o 
  -8   2   3     2523.16     2481.42     81.06 o 
  -7   2   3     3584.89     3754.26    110.33 o 
  -6   2   3     1675.40     1612.91     48.32 o 
  -5   2   3      629.53      603.50     21.17 o 
  -4   2   3     6313.38     6366.75    193.16 o 
  -3   2   3       10.18       13.27      5.82 o 
  -2   2   3      498.19      486.97     13.58 o 
  -1   2   3      736.51      732.07     17.54 o 
   0   2   3     2340.32     2417.77     61.21 o 
   1   2   3     2280.78     2299.44     70.47 o 
   2   2   3      447.64      417.80     14.73 o 
   3   2   3       27.49       35.09      8.05 o 
   4   2   3     4961.27     4979.72    152.14 o 
   5   2   3      287.03      276.99     12.11 o 
   6   2   3      986.03      974.48     32.47 o 
   7   2   3      472.54      453.45     17.94 o 
   8   2   3     2610.63     2669.48    113.40 o 
   9   2   3        3.96       20.32     13.21 o 
  10   2   3      802.09      803.73     44.30 o 
  11   2   3      304.96      289.09     25.31 o 
  12   2   3        0.97       14.95     34.67 o 
 -13   3   3       46.98      105.89     42.98 o 
 -12   3   3      994.03     1003.11     52.89 o 
 -11   3   3        6.41        7.33     13.59 o 
 -10   3   3      497.66      446.41     22.25 o 
  -9   3   3     1120.96     1030.93     42.80 o 
  -8   3   3     1605.43     1604.28     51.03 o 
  -7   3   3     1261.20     1275.69     41.05 o 
  -6   3   3     1953.84     2068.66     67.72 o 
  -5   3   3     7072.66     7292.31    232.23 o 
  -4   3   3      167.38       98.34      6.18 o 
  -3   3   3      780.44      785.42     26.37 o 
  -2   3   3      367.46      391.41     11.90 o 
  -1   3   3     9594.57     9644.85    228.05 o 
   0   3   3      870.93      824.78     21.10 o 
   1   3   3     2146.23     1924.97     54.76 o 
   2   3   3     8011.70     8603.14    260.89 o 
   3   3   3     1573.32     2022.41     62.96 o 
   4   3   3     1865.93     1870.30     58.74 o 
   5   3   3      159.65      171.97     16.34 o 
   6   3   3     1245.38     1299.47     42.51 o 
   7   3   3      599.03      595.79     22.45 o 
   8   3   3      318.87      281.62     18.13 o 
   9   3   3      333.06      390.41     24.96 o 
  10   3   3        0.10      -36.70     24.47 o 
  11   3   3      317.69      296.55     26.76 o 
 -13   4   3       95.48      122.41     25.49 o 
 -12   4   3      157.84      219.43     34.77 o 
 -11   4   3     2120.23     2137.65     93.22 o 
 -10   4   3      581.68      556.91     41.84 o 
  -9   4   3     1367.33     1474.28     60.08 o 
  -8   4   3       90.46      100.13      9.38 o 
  -7   4   3     3356.54     3457.00    118.16 o 
  -6   4   3     2994.87     3015.60    103.06 o 
  -5   4   3      359.19      499.47     18.33 o 
  -4   4   3       28.62       11.01      6.85 o 
  -3   4   3      101.10       84.21      6.13 o 
  -2   4   3       99.19       94.08      6.39 o 
  -1   4   3       46.84       50.16      5.30 o 
   0   4   3     1502.77     1456.00     38.96 o 
   1   4   3     6371.24     6651.95    173.04 o 
   2   4   3      171.06      151.38      9.05 o 
   3   4   3      930.17      946.29     29.54 o 
   4   4   3     1619.14     1673.77     53.05 o 
   5   4   3     1110.29     1156.01     38.06 o 
   6   4   3      764.06      767.72     27.02 o 
   7   4   3     1979.92     1948.05     69.00 o 
   8   4   3       23.78       47.14     18.01 o 
   9   4   3      941.57      965.01     46.80 o 
  10   4   3       53.79       70.02     23.57 o 
  11   4   3       67.10      109.86     24.62 o 
 -13   5   3      267.12      240.25     33.89 o 
 -12   5   3      349.67      341.66     31.07 o 
 -11   5   3       16.23       -1.26     52.10 o 
 -10   5   3      170.32      184.89     19.26 o 
  -9   5   3      121.71      133.64     23.77 o 
  -8   5   3      943.39      912.65     34.76 o 
  -7   5   3     2118.82     2015.87     70.51 o 
  -6   5   3     1193.10     1210.07     41.14 o 
  -5   5   3       42.93       18.81      8.23 o 
  -4   5   3     1389.25     1362.47     41.15 o 
  -3   5   3      781.78     1069.25     31.30 o 
  -2   5   3      779.16      762.90     23.01 o 
  -1   5   3    10071.24    10096.71    239.06 o 
   0   5   3     2105.29     2140.46     58.73 o 
   1   5   3       62.18       33.58      5.23 o 
   2   5   3      453.13      463.52     15.41 o 
   3   5   3     1309.73     1355.42     41.53 o 
   4   5   3      438.73      351.70     13.07 o 
   5   5   3     3376.86     3472.40    102.88 o 
   6   5   3       15.89       21.14     14.97 o 
   7   5   3       20.35       30.26     11.52 o 
   8   5   3       10.24       30.12     18.67 o 
   9   5   3      270.38      295.10     28.96 o 
  10   5   3       36.02       44.26     41.09 o 
  11   5   3      273.89      395.73     43.27 o 
 -12   6   3       45.36       23.22     30.01 o 
 -11   6   3      558.41      487.93     54.82 o 
 -10   6   3     1535.94     1558.62     70.18 o 
  -9   6   3       13.24        7.31     13.98 o 
  -8   6   3       42.60       24.20     23.25 o 
  -7   6   3     1061.54     1029.13     36.08 o 
  -6   6   3      129.77      131.76     15.30 o 
  -5   6   3     1295.08     1332.93     43.04 o 
  -4   6   3       32.86        8.83     10.62 o 
  -3   6   3       17.94       15.20      5.79 o 
  -2   6   3        3.32       -6.81      7.89 o 
  -1   6   3      689.07      682.61     18.96 o 
   0   6   3       59.00       68.61      5.09 o 
   1   6   3      310.11      332.66     11.03 o 
   2   6   3      125.75      109.11      6.79 o 
   3   6   3       69.97       61.09     10.87 o 
   4   6   3      724.30      717.98     24.08 o 
   5   6   3     1325.97     1358.63     42.66 o 
   6   6   3     1480.71     1510.42     57.58 o 
   7   6   3      132.47      135.85     21.79 o 
   8   6   3       25.36       39.98     20.95 o 
   9   6   3        0.78      -11.86     22.45 o 
  10   6   3      130.07      134.28     27.10 o 
 -12   7   3       25.95       69.48     25.36 o 
 -11   7   3      605.73      547.52     45.23 o 
 -10   7   3       20.68       51.28     18.67 o 
  -9   7   3      509.05      484.74     38.81 o 
  -8   7   3      662.69      606.94     40.45 o 
  -7   7   3       13.88       45.24     10.07 o 
  -6   7   3        2.90        3.74      8.95 o 
  -5   7   3       54.78       74.68      8.58 o 
  -4   7   3     2265.60     2101.94     63.17 o 
  -3   7   3      130.21      108.01      8.79 o 
  -2   7   3       72.83       92.57      8.37 o 
  -1   7   3     4452.54     4476.61    117.40 o 
   0   7   3     1023.10      952.76     27.76 o 
   1   7   3       41.32       36.31      8.13 o 
   2   7   3     1280.07     1160.24     32.42 o 
   3   7   3      982.51     1003.30     29.62 o 
   4   7   3        7.44        7.46     10.02 o 
   5   7   3     2677.79     2555.53     88.96 o 
   6   7   3      215.33      255.72     17.71 o 
   7   7   3      221.73      143.70     13.89 o 
   8   7   3       87.68       59.63     19.36 o 
   9   7   3      179.25      169.78     24.00 o 
  10   7   3        0.25       20.25     22.33 o 
 -12   8   3      165.49      159.40     28.16 o 
 -11   8   3       42.99       -3.95     37.61 o 
 -10   8   3      332.79      325.84     36.37 o 
  -9   8   3      147.57      124.51     24.41 o 
  -8   8   3       66.76       65.29     14.54 o 
  -7   8   3       42.22       36.83     14.59 o 
  -6   8   3     1650.65     1615.35     61.50 o 
  -5   8   3      468.89      442.90     16.12 o 
  -4   8   3       27.43       36.83     11.13 o 
  -3   8   3      137.86      125.31      8.74 o 
  -2   8   3      563.74      585.34     18.56 o 
  -1   8   3     3109.60     3117.34     85.63 o 
   0   8   3      120.02      130.99     14.43 o 
   1   8   3     1248.37     1202.01     34.97 o 
   2   8   3       80.59       78.44      8.62 o 
   3   8   3       10.63       20.86      8.21 o 
   4   8   3      143.19      113.08     13.52 o 
   5   8   3        5.35        3.41     18.85 o 
   6   8   3      762.37      696.16     32.62 o 
   7   8   3      387.13      454.40     28.34 o 
   8   8   3        1.79        3.05     32.89 o 
   9   8   3       30.42       18.06     27.02 o 
 -11   9   3      112.54       86.27     31.63 o 
 -10   9   3        7.41      -22.89     49.85 o 
  -9   9   3      328.55      333.75     22.10 o 
  -8   9   3      417.60      431.64     22.39 o 
  -7   9   3      600.79      631.67     28.91 o 
  -6   9   3      868.54      863.31     33.41 o 
  -5   9   3      204.72      214.94     12.51 o 
  -4   9   3        7.36       -3.27      7.79 o 
  -3   9   3     3383.76     3331.26     95.06 o 
  -2   9   3      138.09      146.97      8.39 o 
  -1   9   3      894.99      924.80     28.76 o 
   0   9   3     2739.47     2672.55     83.83 o 
   1   9   3      369.99      334.49     15.24 o 
   2   9   3       51.33       49.41      9.86 o 
   3   9   3      306.31      317.13     14.21 o 
   4   9   3       23.47       19.68     16.20 o 
   5   9   3      142.34      147.38     13.71 o 
   6   9   3      547.12      578.32     28.87 o 
   7   9   3      102.77      146.14     25.93 o 
   8   9   3       13.92      -32.12     21.41 o 
 -10  10   3        1.41      -11.46     28.74 o 
  -9  10   3      977.39     1005.98     50.59 o 
  -8  10   3       13.60       47.11     16.42 o 
  -7  10   3       28.28       70.82     16.15 o 
  -6  10   3      329.34      352.48     25.32 o 
  -5  10   3      242.27      255.05     16.12 o 
  -4  10   3      172.28      195.39     13.43 o 
  -3  10   3       35.19       32.63      7.61 o 
  -2  10   3       49.17       60.57     12.07 o 
  -1  10   3      207.69      193.98     12.92 o 
   0  10   3     1500.91     1527.52     55.42 o 
   1  10   3      226.39      201.42     15.78 o 
   2  10   3       91.04      114.56     31.52 o 
   3  10   3      395.71      376.26     31.36 o 
   4  10   3       97.34      105.57     19.50 o 
   5  10   3       82.73       85.40     22.33 o 
   6  10   3       46.37       60.88     25.40 o 
   7  10   3      594.23      693.85     43.42 o 
  -9  11   3      691.10      732.26     54.89 o 
  -8  11   3        7.27       -3.00     43.40 o 
  -7  11   3       15.27      -27.10     26.47 o 
  -6  11   3       99.00       77.34     13.96 o 
  -5  11   3       37.46       25.61     11.69 o 
  -4  11   3      215.67      194.86     14.67 o 
  -3  11   3      376.39      401.97     18.81 o 
  -2  11   3     1651.39     1573.55     56.43 o 
  -1  11   3       23.29      -14.59     13.26 o 
   0  11   3      606.85      670.39     37.35 o 
   1  11   3       12.68       36.37     14.69 o 
   2  11   3      501.26      513.38     29.27 o 
   3  11   3       97.84      132.92     17.83 o 
   4  11   3        0.44        5.40     26.74 o 
   5  11   3      208.87      174.48     19.27 o 
   6  11   3      245.25      310.97     37.49 o 
  -8  12   3      213.88      213.04     27.67 o 
  -7  12   3        0.66      -24.83     38.30 o 
  -6  12   3      353.80      444.28     29.47 o 
  -5  12   3       29.58       28.10     19.79 o 
  -4  12   3       35.86       35.30     14.12 o 
  -3  12   3      492.44      467.34     23.97 o 
  -2  12   3       19.49       28.96     13.00 o 
  -1  12   3      106.77       80.52     17.99 o 
   0  12   3      343.64      285.71     27.48 o 
   1  12   3      237.69      198.70     25.64 o 
   2  12   3       50.45       39.45     19.19 o 
   3  12   3       43.05       48.63     19.26 o 
   4  12   3        3.51      -25.01     16.67 o 
   5  12   3      868.92      829.40     49.37 o 
  -6  13   3      234.38      185.60     28.43 o 
  -5  13   3      354.64      376.90     29.70 o 
  -4  13   3        4.91      -28.94     19.30 o 
  -3  13   3      472.86      458.73     29.43 o 
  -2  13   3       72.01      102.58     24.39 o 
  -1  13   3      185.55      262.89     40.13 o 
   0  13   3       96.05      176.65     21.01 o 
   1  13   3       54.23       87.64     19.05 o 
   2  13   3       77.61      107.78     36.12 o 
   3  13   3        1.04       66.34     31.66 o 
  -3  14   3      174.83      179.05     29.35 o 
  -2  14   3       42.81       52.13     25.68 o 
  -1  14   3      149.57      154.65     33.17 o 
  -4 -14   4      410.45      366.12     32.33 o 
  -3 -14   4      506.18      454.50     40.52 o 
  -2 -14   4      134.83      129.78     25.72 o 
  -1 -14   4      637.58      605.14     38.31 o 
   0 -14   4       45.49       88.74     24.39 o 
   1 -14   4       83.80       68.23     35.42 o 
   2 -14   4      102.26      148.06     28.56 o 
   3 -14   4      167.81      256.94     24.59 o 
  -6 -13   4      116.33      135.97     27.78 o 
  -5 -13   4        6.23       -3.92     19.66 o 
  -4 -13   4        8.29      -25.77     20.96 o 
  -3 -13   4      528.38      481.67     26.75 o 
  -2 -13   4      209.52      222.63     20.47 o 
  -1 -13   4      717.32      690.78     35.74 o 
   0 -13   4      364.75      382.43     36.73 o 
   1 -13   4       25.58       66.31     15.41 o 
   2 -13   4       10.76        2.26     28.49 o 
   3 -13   4       45.86       24.97     37.32 o 
   4 -13   4      393.34      405.72     31.10 o 
   5 -13   4     1188.14     1110.96     54.79 o 
  -7 -12   4      164.07      144.34     24.40 o 
  -6 -12   4      308.70      333.99     35.11 o 
  -5 -12   4      302.20      312.19     19.08 o 
  -4 -12   4       13.94       24.19     12.31 o 
  -3 -12   4      171.81      187.02     13.61 o 
  -2 -12   4     1384.28     1353.77     52.19 o 
  -1 -12   4       37.79       58.63     19.50 o 
   0 -12   4       74.32       76.61     24.61 o 
   1 -12   4       34.53       27.21     28.66 o 
   2 -12   4      693.39      677.83     34.62 o 
   3 -12   4      456.78      457.23     27.21 o 
   4 -12   4       11.74       13.47     15.56 o 
   5 -12   4       23.46       23.05     26.98 o 
   6 -12   4        0.18       -1.74     18.71 o 
   7 -12   4      174.05      189.16     37.47 o 
  -9 -11   4        0.59      -36.86     24.58 o 
  -8 -11   4      372.91      399.13     29.14 o 
  -7 -11   4       76.22       36.87     17.65 o 
  -6 -11   4      952.73      930.72     41.30 o 
  -5 -11   4       83.06       82.30     16.02 o 
  -4 -11   4       26.16       19.21      7.82 o 
  -3 -11   4        7.03       26.10     14.26 o 
  -2 -11   4     1668.76     1583.73     56.56 o 
  -1 -11   4      587.25      552.46     27.97 o 
   0 -11   4      547.75      557.48     27.10 o 
   1 -11   4      968.09      997.50     42.81 o 
   2 -11   4      577.59      532.21     26.21 o 
   3 -11   4      787.88      813.71     31.53 o 
   4 -11   4       10.53        7.11     15.28 o 
   5 -11   4      554.01      580.43     27.67 o 
   6 -11   4       12.81       50.39     15.83 o 
   7 -11   4      125.06       89.74     23.13 o 
   8 -11   4      843.07      889.77     45.98 o 
 -10 -10   4       48.61       24.81     19.12 o 
  -9 -10   4        3.79      -26.82     17.88 o 
  -8 -10   4      120.26      138.27     17.69 o 
  -7 -10   4      701.48      716.30     33.85 o 
  -6 -10   4       86.14       45.54     13.54 o 
  -5 -10   4        7.27       -5.26     10.29 o 
  -4 -10   4       22.81       16.96      7.72 o 
  -3 -10   4       45.39       33.76     14.58 o 
  -2 -10   4       97.30      114.28     14.73 o 
  -1 -10   4      727.05      666.63     24.64 o 
   0 -10   4      741.61      685.35     28.63 o 
   1 -10   4       20.57       23.57     16.09 o 
   2 -10   4      136.65      143.68      9.75 o 
   3 -10   4      847.74      813.78     31.80 o 
   4 -10   4      481.37      481.84     22.66 o 
   5 -10   4       35.54       33.46     10.98 o 
   6 -10   4      237.22      251.56     19.07 o 
   7 -10   4      109.95      122.05     22.03 o 
   8 -10   4        0.03      -14.36     23.11 o 
   9 -10   4       20.49       34.89     27.79 o 
 -10  -9   4      123.70      138.31     26.34 o 
  -9  -9   4        7.56       -1.35     12.72 o 
  -8  -9   4     1233.93     1290.98     50.40 o 
  -7  -9   4      196.12      186.49     19.40 o 
  -6  -9   4      211.37      228.39     14.09 o 
  -5  -9   4     3694.05     3622.04    111.92 o 
  -4  -9   4       28.11       22.01      7.33 o 
  -3  -9   4      125.05      150.16      8.27 o 
  -2  -9   4     2126.21     2022.37     60.97 o 
  -1  -9   4      107.33       96.99     10.26 o 
   0  -9   4       82.98       82.74      9.18 o 
   1  -9   4      927.34      885.06     29.69 o 
   2  -9   4      812.85      849.97     26.64 o 
   3  -9   4     3084.36     3050.03     99.54 o 
   4  -9   4        2.87      -14.33      9.81 o 
   5  -9   4      249.41      232.89     15.71 o 
   6  -9   4      148.47      133.11     20.60 o 
   7  -9   4      493.82      497.07     28.24 o 
   8  -9   4     1340.23     1445.04     72.52 o 
   9  -9   4      386.54      432.74     37.83 o 
 -11  -8   4        0.38       -7.47     22.53 o 
 -10  -8   4      406.73      389.87     30.43 o 
  -9  -8   4        0.82       14.98     12.66 o 
  -8  -8   4      638.10      613.25     28.89 o 
  -7  -8   4     1069.65     1056.80     37.09 o 
  -6  -8   4     1140.59     1155.94     39.73 o 
  -5  -8   4     1029.70     1079.04     32.62 o 
  -4  -8   4       60.12       77.68      9.01 o 
  -3  -8   4      883.98      870.99     27.81 o 
  -2  -8   4        2.05       -8.24      8.68 o 
  -1  -8   4      675.33      616.97     19.49 o 
   0  -8   4     1002.15      976.08     33.83 o 
   1  -8   4      247.75      273.60     11.16 o 
   2  -8   4      525.65      511.44     17.94 o 
   3  -8   4      906.92      864.37     29.34 o 
   4  -8   4      408.23      426.15     18.16 o 
   5  -8   4      335.27      357.41     17.01 o 
   6  -8   4      504.32      517.69     25.79 o 
   7  -8   4       35.74       27.43     14.53 o 
   8  -8   4       13.99       16.07     17.47 o 
   9  -8   4        8.97       25.11     27.29 o 
  10  -8   4      136.68      160.50     25.92 o 
 -12  -7   4       30.91       24.15     19.61 o 
 -11  -7   4     1445.08     1442.05     66.17 o 
 -10  -7   4      476.62      500.58     28.45 o 
  -9  -7   4      170.63      175.88     17.38 o 
  -8  -7   4        5.17        7.39     13.32 o 
  -7  -7   4     3938.85     3956.35    127.92 o 
  -6  -7   4     1861.84     1951.18     58.90 o 
  -5  -7   4     4068.45     4078.46    115.18 o 
  -4  -7   4      988.09     1032.37     30.71 o 
  -3  -7   4      126.10      160.09      8.12 o 
  -2  -7   4      987.16      955.73     28.47 o 
  -1  -7   4      535.41      584.32     19.15 o 
   0  -7   4     1723.74     1685.77     50.49 o 
   1  -7   4      125.03      112.05      6.64 o 
   2  -7   4      613.84      651.09     22.51 o 
   3  -7   4     3729.83     3690.80    119.45 o 
   4  -7   4      151.81      141.94     11.22 o 
   5  -7   4       68.50       84.68     11.55 o 
   6  -7   4      811.59      765.26     29.92 o 
   7  -7   4        2.13        9.81     12.07 o 
   8  -7   4       64.84       74.65     13.62 o 
   9  -7   4     1189.69     1242.20     63.50 o 
  10  -7   4       22.41       32.19     25.89 o 
  11  -7   4      370.89      357.29     35.67 o 
 -12  -6   4      118.14       36.47     38.18 o 
 -11  -6   4      360.04      344.49     34.78 o 
 -10  -6   4      137.58      109.27     18.68 o 
  -9  -6   4        0.54        1.49     13.79 o 
  -8  -6   4      398.56      356.97     15.98 o 
  -7  -6   4     2725.68     2636.96     78.72 o 
  -6  -6   4     1068.82     1114.57     34.73 o 
  -5  -6   4     1484.98     1456.69     42.38 o 
  -4  -6   4     2512.42     2605.63     71.17 o 
  -3  -6   4      184.98      155.48      7.78 o 
  -2  -6   4     1219.55     1288.23     35.86 o 
  -1  -6   4      852.17      838.26     25.96 o 
   0  -6   4      268.54      171.30      7.07 o 
   1  -6   4      459.55      377.15     13.27 o 
   2  -6   4     1048.54     1022.59     34.75 o 
   3  -6   4     2606.60     2594.32     84.51 o 
   4  -6   4       64.19       85.79     13.53 o 
   5  -6   4      394.23      388.21     16.53 o 
   6  -6   4      384.56      401.13     17.53 o 
   7  -6   4      192.14      182.49     13.27 o 
   8  -6   4      179.54      206.57     18.80 o 
   9  -6   4       58.91       48.75     18.62 o 
  10  -6   4      389.69      398.86     33.82 o 
  11  -6   4      137.50      177.39     49.34 o 
 -13  -5   4      331.87      344.16     53.94 o 
 -12  -5   4        0.58       11.34     18.40 o 
 -11  -5   4      178.49      168.65     21.63 o 
 -10  -5   4     1619.44     1532.53     52.77 o 
  -9  -5   4      842.76      889.27     29.55 o 
  -8  -5   4       30.64       20.42      8.87 o 
  -7  -5   4     2901.88     2788.77     79.61 o 
  -6  -5   4       64.01       76.77      8.83 o 
  -5  -5   4      122.31      145.44      7.20 o 
  -4  -5   4      441.63      408.53     13.30 o 
  -3  -5   4      142.64      159.43      5.74 o 
  -2  -5   4        1.26        2.99      5.77 o 
  -1  -5   4     1940.36     1922.08     56.88 o 
   0  -5   4     2134.68     2252.38     63.70 o 
   1  -5   4      134.75      109.06      5.94 o 
   2  -5   4      262.81      283.95     11.80 o 
   3  -5   4      513.03      489.61     18.31 o 
   4  -5   4      772.25      696.11     24.99 o 
   5  -5   4       17.81       17.07      8.32 o 
   6  -5   4     1430.90     1444.18     51.65 o 
   7  -5   4     1238.79     1215.25     47.28 o 
   8  -5   4        3.93        2.53     14.09 o 
   9  -5   4      533.68      535.68     32.60 o 
  10  -5   4      355.65      279.90     28.36 o 
  11  -5   4       98.71       47.77     51.37 o 
 -13  -4   4      265.01      333.96     28.58 o 
 -12  -4   4      338.72      357.24     27.22 o 
 -11  -4   4        6.84        2.02     17.48 o 
 -10  -4   4      401.08      370.94     18.41 o 
  -9  -4   4      347.31      346.82     14.72 o 
  -8  -4   4      738.34      754.43     24.14 o 
  -7  -4   4     1619.66     1607.11     46.88 o 
  -6  -4   4       21.70        5.91      7.68 o 
  -5  -4   4     9762.87    10093.07    261.91 o 
  -4  -4   4     2651.21     2791.30     75.86 o 
  -3  -4   4      291.61      194.53      6.48 o 
  -2  -4   4     4931.97     4876.62    141.95 o 
  -1  -4   4     6082.24     6098.60    177.08 o 
   0  -4   4     7412.51     7302.68    211.74 o 
   1  -4   4       64.75      136.34      6.84 o 
   2  -4   4     1437.84     1711.80     55.83 o 
   3  -4   4     1911.74     1897.05     65.32 o 
   4  -4   4     1019.08      933.95     33.80 o 
   5  -4   4      556.84      609.40     22.60 o 
   6  -4   4     1015.31     1081.21     37.56 o 
   7  -4   4      547.99      586.21     22.16 o 
   8  -4   4       77.97       46.30     14.49 o 
   9  -4   4      125.83      161.05     19.56 o 
  10  -4   4      202.93      185.42     34.65 o 
  11  -4   4      744.25      735.20     48.91 o 
 -13  -3   4      137.82      104.67     43.30 o 
 -12  -3   4      123.91      133.79     16.11 o 
 -11  -3   4      105.62       90.04     15.57 o 
 -10  -3   4      433.34      435.90     17.95 o 
  -9  -3   4      216.38      230.01     11.13 o 
  -8  -3   4       41.28       35.54      6.65 o 
  -7  -3   4      918.66      908.17     28.82 o 
  -6  -3   4     1392.15     1379.89     40.18 o 
  -5  -3   4      125.70      177.35      7.46 o 
  -4  -3   4      488.78      383.81     11.93 o 
  -3  -3   4     4330.85     4491.67    116.84 o 
  -2  -3   4     4213.47     4444.91    119.72 o 
  -1  -3   4    18073.50    18489.30    558.39 o 
   0  -3   4     6515.08     6667.93    193.34 o 
   1  -3   4      948.76     1099.15     32.93 o 
   2  -3   4      741.37      907.15     31.94 o 
   3  -3   4      763.03      823.92     29.57 o 
   4  -3   4     6100.56     6004.20    191.89 o 
   5  -3   4     1221.93     1255.05     40.24 o 
   6  -3   4       56.01       59.16      7.80 o 
   7  -3   4     1498.51     1454.23     44.95 o 
   8  -3   4      262.87      275.78     17.82 o 
   9  -3   4        2.24       13.34     18.41 o 
  10  -3   4      570.96      594.96     31.97 o 
  11  -3   4       14.98       33.29     33.99 o 
  12  -3   4      287.68      196.12     43.49 o 
 -13  -2   4      161.82      137.05     23.86 o 
 -12  -2   4     1129.69     1066.55     41.44 o 
 -11  -2   4      243.30      271.23     15.62 o 
 -10  -2   4       10.76        7.96     10.98 o 
  -9  -2   4      104.01       92.53     13.37 o 
  -8  -2   4     1048.20     1088.04     32.68 o 
  -7  -2   4       76.11       63.74      6.47 o 
  -6  -2   4      330.83      323.87     10.79 o 
  -5  -2   4     3978.76     3854.57    100.71 o 
  -4  -2   4     9647.24     9813.55    263.24 o 
  -3  -2   4      928.23     1025.55     27.42 o 
  -2  -2   4      337.35      296.51      9.15 o 
  -1  -2   4     3960.29     4245.89    103.54 o 
   0  -2   4     1662.31     1609.49     40.96 o 
   1  -2   4     2906.36     2871.82     80.46 o 
   2  -2   4       72.29      148.30      7.23 o 
   3  -2   4     3717.84     3839.33    117.31 o 
   4  -2   4    12123.22    12690.75    384.36 o 
   5  -2   4      275.36      324.66     13.50 o 
   6  -2   4      786.53      732.82     23.97 o 
   7  -2   4      398.62      406.56     15.41 o 
   8  -2   4        1.37       21.76      9.50 o 
   9  -2   4       41.09       76.30     22.77 o 
  10  -2   4       65.30       35.14     15.83 o 
  11  -2   4      371.93      362.42     33.57 o 
  12  -2   4      161.01      123.91     28.79 o 
 -14  -1   4       43.89       45.66     43.16 o 
 -13  -1   4       79.05      106.70     17.38 o 
 -12  -1   4      183.45      181.04     16.47 o 
 -11  -1   4        2.31        3.64      9.88 o 
 -10  -1   4       13.33       15.93      9.05 o 
  -9  -1   4      977.79     1001.53     30.68 o 
  -8  -1   4      279.81      304.61     11.56 o 
  -7  -1   4      130.40      165.28      7.65 o 
  -6  -1   4      267.81      206.32      8.44 o 
  -5  -1   4     3809.41     3858.51    104.28 o 
  -4  -1   4       57.13       43.87      3.67 o 
  -3  -1   4      215.53      274.70      7.85 o 
  -2  -1   4     4857.16     4009.06    304.64 o 
  -1  -1   4     5744.19     5712.35    131.37 o 
   0  -1   4      857.38      883.34     22.73 o 
   1  -1   4       38.37       36.02      3.37 o 
   2  -1   4     6166.70     6643.53    192.80 o 
   3  -1   4        5.11       -6.45      5.41 o 
   4  -1   4     2867.90     2854.24     92.21 o 
   5  -1   4     1308.12     1283.44     41.13 o 
   6  -1   4        3.27        0.89      8.14 o 
   7  -1   4       31.10       25.68      7.85 o 
   8  -1   4       24.04       23.19     11.77 o 
   9  -1   4      318.21      352.61     20.06 o 
  10  -1   4      560.60      581.75     30.71 o 
  11  -1   4      591.36      581.88     33.28 o 
  12  -1   4       70.04       18.79     43.08 o 
 -14   0   4      112.21      100.59     26.96 o 
 -13   0   4      286.88      268.42     23.89 o 
 -12   0   4      283.94      261.18     17.17 o 
 -11   0   4       26.09       11.24     12.63 o 
 -10   0   4      769.53      754.02     27.40 o 
  -9   0   4      310.95      297.36     12.43 o 
  -8   0   4     1142.37     1125.94     34.99 o 
  -7   0   4     1157.11     1084.15     33.37 o 
  -6   0   4        0.42        2.39      5.58 o 
  -5   0   4      383.12      465.14     13.05 o 
  -4   0   4       20.20       34.91      5.19 o 
  -3   0   4     3049.74     3315.15     78.87 o 
  -2   0   4      479.39      636.94     16.89 o 
  -1   0   4       29.48        8.94      2.62 o 
   0   0   4    18338.52    18273.81    472.08 o 
   1   0   4     2987.17     2798.42     81.74 o 
   2   0   4     1208.65     1506.89     46.71 o 
   3   0   4     1627.48     1758.80     54.75 o 
   4   0   4      897.58      888.60     28.96 o 
   5   0   4     5759.58     5924.92    189.74 o 
   6   0   4     1006.57     1020.25     35.54 o 
   7   0   4        1.21        0.18     13.71 o 
   8   0   4       41.85       20.04     12.73 o 
   9   0   4        6.84       21.14     15.76 o 
  10   0   4      144.57      131.19     19.93 o 
  11   0   4        1.67       16.36     23.34 o 
  12   0   4      119.66      110.60     21.90 o 
 -14   1   4       93.41      113.82     44.68 o 
 -13   1   4      268.78      214.47     29.56 o 
 -12   1   4      122.79      142.56     23.89 o 
 -11   1   4      461.29      458.88     23.71 o 
 -10   1   4      184.80      223.98     20.88 o 
  -9   1   4      129.00      148.17      8.97 o 
  -8   1   4     3094.58     3024.25     89.32 o 
  -7   1   4       57.09       54.75      5.39 o 
  -6   1   4       41.69       27.05      3.77 o 
  -5   1   4       45.90       13.16      4.15 o 
  -4   1   4     2636.46     2734.12     69.24 o 
  -3   1   4      851.39      880.67     22.29 o 
  -2   1   4     1865.51     1884.35     46.39 o 
  -1   1   4      557.14      597.66     13.82 o 
   0   1   4      303.06      316.89      9.33 o 
   1   1   4      494.03      523.23     18.03 o 
   2   1   4     1095.45     1128.35     35.69 o 
   3   1   4     1327.86     1374.82     43.32 o 
   4   1   4        1.75       -4.33      6.42 o 
   5   1   4     2460.65     2441.33     76.10 o 
   6   1   4      304.69      293.04     12.20 o 
   7   1   4       40.54       49.06     14.35 o 
   8   1   4      196.04      217.06     14.72 o 
   9   1   4      590.84      622.32     31.49 o 
  10   1   4       22.75       43.91     27.64 o 
  11   1   4      480.64      505.11     31.80 o 
 -14   2   4      667.37      667.66     56.97 o 
 -13   2   4       94.36       56.60     34.60 o 
 -12   2   4       30.59       32.61     15.42 o 
 -11   2   4     2118.77     2025.92     81.12 o 
 -10   2   4     1408.88     1287.19     52.83 o 
  -9   2   4       25.58       39.46     13.69 o 
  -8   2   4       14.38       19.68      7.27 o 
  -7   2   4       71.09       59.57      6.23 o 
  -6   2   4      928.72     1122.16     34.09 o 
  -5   2   4       15.76       21.28      5.66 o 
  -4   2   4    19864.45    20407.59    566.92 o 
  -3   2   4      105.41      206.82      7.30 o 
  -2   2   4     6975.31     7012.21    176.04 o 
  -1   2   4      341.09      282.98      7.71 o 
   0   2   4       62.52       62.99      4.42 o 
   1   2   4     3488.90     3642.53    111.22 o 
   2   2   4     6239.70     6335.32    202.07 o 
   3   2   4     1406.86     1479.49     51.63 o 
   4   2   4        1.87       22.78      8.09 o 
   5   2   4     1366.55     1379.80     46.64 o 
   6   2   4        6.78        0.29      8.76 o 
   7   2   4      137.22      143.53     11.11 o 
   8   2   4      449.82      461.29     28.36 o 
   9   2   4      131.67      117.48     21.96 o 
  10   2   4      309.95      263.80     23.53 o 
  11   2   4       11.47      -26.74     22.26 o 
 -13   3   4     1286.95     1235.78     63.72 o 
 -12   3   4     1773.58     1687.86     75.93 o 
 -11   3   4      426.31      384.42     20.84 o 
 -10   3   4      601.57      588.59     27.19 o 
  -9   3   4       66.60       88.98     10.40 o 
  -8   3   4      729.46      693.10     24.17 o 
  -7   3   4     2020.58     2022.72     66.60 o 
  -6   3   4     1740.34     1699.52     55.79 o 
  -5   3   4      134.30      121.85      6.73 o 
  -4   3   4      185.30      136.26      7.18 o 
  -3   3   4      634.70      628.50     18.23 o 
  -2   3   4     4398.28     4501.50    113.50 o 
  -1   3   4      145.87      122.27      4.90 o 
   0   3   4     1687.03     1773.45     45.50 o 
   1   3   4     1485.48     1494.42     43.06 o 
   2   3   4     4221.71     4398.09    134.40 o 
   3   3   4     1571.74     1545.59     48.92 o 
   4   3   4     1223.26     1219.71     39.47 o 
   5   3   4     2201.50     2176.15     71.85 o 
   6   3   4      222.58      231.81     12.86 o 
   7   3   4      624.26      601.28     29.00 o 
   8   3   4        2.27       11.74     22.79 o 
   9   3   4       78.71      107.47     26.77 o 
  10   3   4      278.73      303.98     25.20 o 
  11   3   4      315.47      371.29     29.96 o 
 -13   4   4      226.04      294.15     34.03 o 
 -12   4   4        1.24       -2.15     24.44 o 
 -11   4   4      208.32      235.29     22.73 o 
 -10   4   4      598.48      579.59     27.83 o 
  -9   4   4      637.20      593.76     27.72 o 
  -8   4   4      210.70      181.79     10.98 o 
  -7   4   4      758.76      751.96     28.35 o 
  -6   4   4     4222.36     4047.22    124.17 o 
  -5   4   4       52.60       74.42      5.87 o 
  -4   4   4    14976.98    16033.59    464.29 o 
  -3   4   4     5031.49     5175.00    144.80 o 
  -2   4   4      677.91      786.04     21.79 o 
  -1   4   4      986.69     1004.66     24.97 o 
   0   4   4     1080.97     1007.09     25.08 o 
   1   4   4       63.40       63.12      5.13 o 
   2   4   4     1833.22     1635.37     51.53 o 
   3   4   4     1804.74     1727.50     54.53 o 
   4   4   4      276.80      324.00     14.13 o 
   5   4   4       21.59        2.85     11.24 o 
   6   4   4      396.79      417.20     16.96 o 
   7   4   4     2091.62     2068.77     89.50 o 
   8   4   4       16.14        9.56     20.23 o 
   9   4   4      183.79      169.77     28.93 o 
  10   4   4      495.85      515.56     34.15 o 
  11   4   4       81.04      101.87     27.66 o 
 -13   5   4      453.47      429.44     36.78 o 
 -12   5   4      595.78      570.27     40.61 o 
 -11   5   4      142.46      145.83     20.62 o 
 -10   5   4      494.16      468.29     29.06 o 
  -9   5   4      409.31      400.66     27.13 o 
  -8   5   4       16.79       12.49     12.66 o 
  -7   5   4       34.73       36.38     12.00 o 
  -6   5   4     1470.90     1418.87     45.43 o 
  -5   5   4       13.07       12.11      6.03 o 
  -4   5   4     3378.74     3472.67    102.00 o 
  -3   5   4      241.25      290.51     10.01 o 
  -2   5   4      881.12      993.70     25.71 o 
  -1   5   4        8.55        8.19      5.19 o 
   0   5   4      282.58      286.54      9.54 o 
   1   5   4     4595.00     4726.31    123.76 o 
   2   5   4      641.83      589.79     19.07 o 
   3   5   4     3112.00     3278.69     97.00 o 
   4   5   4      374.58      326.47     14.46 o 
   5   5   4       12.31       31.81     12.72 o 
   6   5   4      962.72      957.47     41.64 o 
   7   5   4        4.93        3.68     21.89 o 
   8   5   4      364.39      295.01     23.65 o 
   9   5   4        4.84       -0.76     18.79 o 
  10   5   4        3.59      -28.40     36.39 o 
 -13   6   4      763.36      765.99     51.70 o 
 -12   6   4      114.80       90.36     42.64 o 
 -11   6   4       92.72       32.09     32.02 o 
 -10   6   4        0.32       -7.48     29.91 o 
  -9   6   4        9.06       14.06     20.19 o 
  -8   6   4      876.20      835.84     39.79 o 
  -7   6   4      428.75      399.24     19.30 o 
  -6   6   4      556.61      569.86     20.68 o 
  -5   6   4       32.16       22.07      8.71 o 
  -4   6   4      580.31      705.90     22.82 o 
  -3   6   4     3432.40     3432.11     93.39 o 
  -2   6   4      819.61      749.46     20.77 o 
  -1   6   4       28.63       13.63      4.46 o 
   0   6   4     7527.37     7482.17    201.77 o 
   1   6   4      510.42      589.43     17.62 o 
   2   6   4      419.02      475.76     15.15 o 
   3   6   4     1829.75     1730.82     52.86 o 
   4   6   4      240.76      253.49     13.94 o 
   5   6   4       85.34      109.09     16.55 o 
   6   6   4      326.62      333.52     23.79 o 
   7   6   4        1.08        3.69     19.83 o 
   8   6   4      294.27      269.55     21.11 o 
   9   6   4      124.97       42.90     26.37 o 
  10   6   4      372.01      363.86     31.46 o 
 -12   7   4       77.43       74.35     37.71 o 
 -11   7   4      445.35      461.23     36.28 o 
 -10   7   4       20.49        7.28     17.31 o 
  -9   7   4      101.23      108.17     16.66 o 
  -8   7   4     1054.98     1043.54     41.43 o 
  -7   7   4       47.35       23.95      9.41 o 
  -6   7   4      981.90     1014.85     34.36 o 
  -5   7   4      596.58      545.14     19.10 o 
  -4   7   4       76.00       99.54      7.38 o 
  -3   7   4       62.38       60.91      7.18 o 
  -2   7   4      888.67      890.27     24.55 o 
  -1   7   4       33.01       49.84      7.98 o 
   0   7   4      855.29      872.07     25.81 o 
   1   7   4      408.58      403.38     13.45 o 
   2   7   4       19.25       21.98      9.09 o 
   3   7   4      142.78      148.23     14.53 o 
   4   7   4      259.41      216.56     14.31 o 
   5   7   4      278.13      334.29     18.74 o 
   6   7   4       31.68       34.05     17.28 o 
   7   7   4      410.23      429.45     27.51 o 
   8   7   4       35.93       14.45     17.85 o 
   9   7   4       72.30      100.07     30.71 o 
 -12   8   4        7.46       28.74     48.11 o 
 -11   8   4       49.70       45.59     21.56 o 
 -10   8   4        0.34      -11.86     17.18 o 
  -9   8   4        6.38       36.59     15.74 o 
  -8   8   4      297.20      294.54     16.16 o 
  -7   8   4      558.13      560.59     25.91 o 
  -6   8   4      211.24      238.91     13.65 o 
  -5   8   4     2047.62     1958.72     65.12 o 
  -4   8   4        4.59        0.70      9.97 o 
  -3   8   4     1246.96     1260.28     35.03 o 
  -2   8   4     2064.57     2004.86     52.39 o 
  -1   8   4      455.83      487.40     16.08 o 
   0   8   4     1142.48     1155.90     33.57 o 
   1   8   4     5602.67     5617.84    158.50 o 
   2   8   4      363.35      381.14     14.35 o 
   3   8   4      894.32      824.25     27.51 o 
   4   8   4      347.60      370.79     18.94 o 
   5   8   4        9.19      -12.17     20.50 o 
   6   8   4        0.17        7.38     16.99 o 
   7   8   4      668.44      634.58     38.69 o 
   8   8   4      313.66      399.67     35.42 o 
   9   8   4      359.82      277.55     47.16 o 
 -11   9   4     1155.96     1244.93     66.40 o 
 -10   9   4       17.36      -13.40     19.77 o 
  -9   9   4      118.18      157.64     23.52 o 
  -8   9   4      445.78      459.28     22.52 o 
  -7   9   4       90.35       89.61     15.84 o 
  -6   9   4       15.20       24.89     12.26 o 
  -5   9   4     1098.04     1079.66     39.94 o 
  -4   9   4      893.45      924.31     34.64 o 
  -3   9   4       30.84       17.76      6.72 o 
  -2   9   4       76.16       89.84      7.33 o 
  -1   9   4      223.19      211.55     11.58 o 
   0   9   4       68.81       64.67     10.29 o 
   1   9   4     1290.91     1258.30     39.64 o 
   2   9   4      390.19      364.07     16.80 o 
   3   9   4      910.35      925.72     33.51 o 
   4   9   4        0.50       31.31     16.11 o 
   5   9   4      157.42      180.99     14.42 o 
   6   9   4      171.26      204.87     26.69 o 
   7   9   4       22.20       45.62     22.29 o 
   8   9   4      283.50      290.73     57.87 o 
 -10  10   4        3.13      -38.77     36.63 o 
  -9  10   4        0.77        2.97     27.29 o 
  -8  10   4      140.15      195.31     17.45 o 
  -7  10   4       29.02       43.15     36.73 o 
  -6  10   4       47.63       69.06     15.33 o 
  -5  10   4     1368.40     1358.84     49.79 o 
  -4  10   4      144.32      138.87     15.72 o 
  -3  10   4        1.17       -0.84     12.40 o 
  -2  10   4      628.43      638.58     24.51 o 
  -1  10   4      498.29      481.27     21.23 o 
   0  10   4        1.35       47.30     16.38 o 
   1  10   4      561.28      565.37     35.45 o 
   2  10   4       30.13       45.61     13.93 o 
   3  10   4       38.77       39.73     11.63 o 
   4  10   4      647.23      659.02     32.59 o 
   5  10   4       23.13       20.87     17.74 o 
   6  10   4       10.27      -13.37     41.45 o 
   7  10   4      244.55      254.83     32.38 o 
  -9  11   4      273.36      241.73     33.53 o 
  -8  11   4      296.83      272.54     24.03 o 
  -7  11   4      132.61      141.76     20.27 o 
  -6  11   4      387.56      353.46     24.76 o 
  -5  11   4      168.72      191.41     18.03 o 
  -4  11   4      499.31      480.51     21.31 o 
  -3  11   4       19.35       -4.52     11.78 o 
  -2  11   4      352.67      319.84     20.12 o 
  -1  11   4       98.10      110.69     26.96 o 
   0  11   4       81.53       42.84     22.04 o 
   1  11   4        5.21       31.74     18.66 o 
   2  11   4       36.07       38.76     11.92 o 
   3  11   4      119.82      142.23     35.19 o 
   4  11   4       26.50        6.64     20.58 o 
   5  11   4       12.76       -5.47     31.79 o 
   6  11   4      541.97      549.22     61.39 o 
  -8  12   4        6.24       50.64     21.03 o 
  -7  12   4      501.76      494.64     32.63 o 
  -6  12   4      102.11      162.20     48.97 o 
  -5  12   4      459.44      465.39     26.73 o 
  -4  12   4      316.52      334.86     20.50 o 
  -3  12   4      314.69      340.42     22.15 o 
  -2  12   4       31.19        0.43     32.96 o 
  -1  12   4      851.19      832.93     42.18 o 
   0  12   4       26.50       19.10     18.85 o 
   1  12   4      272.98      279.69     21.96 o 
   2  12   4        0.66       10.26     17.34 o 
   3  12   4        0.15       16.72     18.64 o 
   4  12   4      466.91      433.55     44.54 o 
  -6  13   4        0.89      -18.25     20.27 o 
  -5  13   4       14.70      -20.56     20.19 o 
  -4  13   4      874.61      849.95     46.98 o 
  -3  13   4      456.56      411.69     28.18 o 
  -2  13   4        0.68      -30.09     30.80 o 
  -1  13   4        1.37       45.60     23.15 o 
   0  13   4        0.57        2.89     26.44 o 
   1  13   4      163.99      193.39     22.47 o 
   2  13   4      133.76      135.86     46.48 o 
  -4 -14   5      326.23      306.57     30.38 o 
  -3 -14   5       58.31       44.70     18.50 o 
  -2 -14   5      602.03      550.01     32.95 o 
  -1 -14   5       35.35       46.13     31.02 o 
   0 -14   5      524.56      438.29     32.01 o 
   1 -14   5       33.66       53.56     22.54 o 
   2 -14   5      444.50      443.20     32.05 o 
   3 -14   5       17.55       48.60     23.24 o 
  -6 -13   5       22.00       12.71     21.73 o 
  -5 -13   5      140.26      194.41     22.97 o 
  -4 -13   5      213.39      245.70     21.49 o 
  -3 -13   5       35.62       24.96     16.88 o 
  -2 -13   5      663.63      653.62     38.69 o 
  -1 -13   5     1114.53     1064.46     49.87 o 
   0 -13   5        6.15       18.14     33.48 o 
   1 -13   5      815.49      873.83     43.03 o 
   2 -13   5       28.41       65.87     16.90 o 
   3 -13   5      310.56      299.51     37.59 o 
   4 -13   5        0.66       11.43     35.75 o 
   5 -13   5        2.65        4.07     25.69 o 
  -8 -12   5      399.37      400.18     44.93 o 
  -7 -12   5      705.13      590.03     37.94 o 
  -6 -12   5       12.37       22.44     26.13 o 
  -5 -12   5      324.97      374.20     21.45 o 
  -4 -12   5       13.89       28.16     14.49 o 
  -3 -12   5      212.90      185.94     14.42 o 
  -2 -12   5      843.76      783.97     32.54 o 
  -1 -12   5       10.93       14.66     20.36 o 
   0 -12   5     2356.50     2383.81    102.48 o 
   1 -12   5      853.08      903.45     39.82 o 
   2 -12   5       90.55       52.02     15.14 o 
   3 -12   5      175.50      224.71     25.49 o 
   4 -12   5      274.76      280.37     28.75 o 
   5 -12   5        4.35       -1.70     17.77 o 
   6 -12   5       94.53      171.31     21.32 o 
  -9 -11   5       20.41      -14.60     24.40 o 
  -8 -11   5        4.10        3.27     19.31 o 
  -7 -11   5      160.50      181.73     29.38 o 
  -6 -11   5      198.19      208.81     31.84 o 
  -5 -11   5        1.20       -3.06     14.84 o 
  -4 -11   5      421.70      439.26     17.96 o 
  -3 -11   5      252.61      267.51     15.60 o 
  -2 -11   5       36.56       44.24     15.76 o 
  -1 -11   5      703.19      689.71     28.88 o 
   0 -11   5      343.98      371.07     20.32 o 
   1 -11   5      492.38      546.10     29.41 o 
   2 -11   5       12.64        9.77      7.77 o 
   3 -11   5      605.84      591.40     25.76 o 
   4 -11   5       48.75       52.38     11.99 o 
   5 -11   5      525.92      509.70     25.52 o 
   6 -11   5     1531.61     1589.15     66.35 o 
   7 -11   5      213.43      192.94     18.80 o 
   8 -11   5       24.45       96.09     32.60 o 
 -10 -10   5      385.80      366.51     34.95 o 
  -9 -10   5       12.90       44.05     17.73 o 
  -8 -10   5      132.81      126.44     22.23 o 
  -7 -10   5      195.25      240.04     18.12 o 
  -6 -10   5      660.37      653.22     27.04 o 
  -5 -10   5      311.65      308.57     12.78 o 
  -4 -10   5     1839.42     1856.62     58.99 o 
  -3 -10   5      897.54      904.00     32.09 o 
  -2 -10   5       24.66       18.49     11.94 o 
  -1 -10   5      887.10      867.64     32.72 o 
   0 -10   5     1110.95     1089.84     39.84 o 
   1 -10   5       10.93       14.23     10.69 o 
   2 -10   5      344.29      315.03     14.64 o 
   3 -10   5      102.95      116.86     15.85 o 
   4 -10   5        4.40       -5.00     13.17 o 
   5 -10   5       61.81       38.61     12.29 o 
   6 -10   5      964.99     1048.09     49.76 o 
   7 -10   5       55.23       57.42     26.16 o 
   8 -10   5       44.09       30.24     25.50 o 
 -11  -9   5       36.87       35.35     24.75 o 
 -10  -9   5      310.05      192.28     34.16 o 
  -9  -9   5      351.66      295.71     19.24 o 
  -8  -9   5      182.13      194.68     13.90 o 
  -7  -9   5      155.16      142.72     12.41 o 
  -6  -9   5      770.69      707.15     27.69 o 
  -5  -9   5      723.55      748.02     25.74 o 
  -4  -9   5       49.54       63.12     11.35 o 
  -3  -9   5       28.06       39.84     10.65 o 
  -2  -9   5      279.88      286.81     12.10 o 
  -1  -9   5      276.89      254.19     11.01 o 
   0  -9   5     1963.67     1939.89     64.43 o 
   1  -9   5      294.50      275.37     11.70 o 
   2  -9   5      441.28      436.41     16.88 o 
   3  -9   5      153.06      141.54     12.37 o 
   4  -9   5        1.26       11.74     16.57 o 
   5  -9   5      396.12      421.69     21.06 o 
   6  -9   5       77.01       95.28     20.05 o 
   7  -9   5       56.41       60.41     16.41 o 
   8  -9   5       60.82       40.61     21.49 o 
   9  -9   5      183.46      195.43     32.64 o 
 -11  -8   5        4.74       15.34     22.00 o 
 -10  -8   5      297.00      329.31     22.56 o 
  -9  -8   5      380.86      366.70     24.72 o 
  -8  -8   5      291.87      333.22     15.75 o 
  -7  -8   5      289.89      352.98     15.68 o 
  -6  -8   5     1516.11     1509.00     48.20 o 
  -5  -8   5      499.85      498.94     16.69 o 
  -4  -8   5     2242.90     2246.10     64.59 o 
  -3  -8   5     1046.12      998.59     31.40 o 
  -2  -8   5       16.50       25.61      8.59 o 
  -1  -8   5      242.35      192.17      8.84 o 
   0  -8   5      260.10      256.95     11.39 o 
   1  -8   5      610.66      608.01     20.35 o 
   2  -8   5       46.06       47.90      7.47 o 
   3  -8   5       78.77       52.54      8.73 o 
   4  -8   5     2329.13     2313.25     76.59 o 
   5  -8   5       45.90       30.93      9.69 o 
   6  -8   5      453.75      476.90     24.68 o 
   7  -8   5     1817.59     1879.46     82.22 o 
   8  -8   5      114.83       74.48     28.46 o 
   9  -8   5     1308.60     1352.48     69.18 o 
  10  -8   5      510.27      486.52     42.67 o 
 -12  -7   5      197.99      236.49     24.36 o 
 -11  -7   5      235.95      220.30     31.89 o 
 -10  -7   5      929.98      825.64     33.32 o 
  -9  -7   5      385.97      441.29     29.97 o 
  -8  -7   5      159.01      119.15     12.87 o 
  -7  -7   5      974.75      934.20     32.84 o 
  -6  -7   5      164.45      173.70      9.50 o 
  -5  -7   5      641.36      636.34     20.18 o 
  -4  -7   5      809.65      737.76     22.79 o 
  -3  -7   5     1337.90     1328.71     38.81 o 
  -2  -7   5      849.34      803.40     23.46 o 
  -1  -7   5       80.10       80.64      5.31 o 
   0  -7   5       21.56       22.14      6.00 o 
   1  -7   5       27.57       10.67      5.03 o 
   2  -7   5      421.53      420.37     16.04 o 
   3  -7   5     2365.24     2481.12     81.21 o 
   4  -7   5      928.01      920.10     31.04 o 
   5  -7   5      243.84      230.52     13.38 o 
   6  -7   5      129.43      117.78     18.97 o 
   7  -7   5       45.04        9.04     14.79 o 
   8  -7   5        1.98       13.42     17.84 o 
   9  -7   5       28.16      -25.87     31.36 o 
  10  -7   5      275.18      315.17     26.83 o 
 -12  -6   5      450.79      515.63     32.06 o 
 -11  -6   5        0.50        4.31     27.46 o 
 -10  -6   5      184.55      145.05     12.98 o 
  -9  -6   5     1040.35     1058.15     34.34 o 
  -8  -6   5      773.04      766.70     26.87 o 
  -7  -6   5      332.32      325.86     12.66 o 
  -6  -6   5     2093.61     2070.86     59.63 o 
  -5  -6   5      424.62      381.14     13.06 o 
  -4  -6   5        5.32       -1.81      5.52 o 
  -3  -6   5      654.58      557.43     17.35 o 
  -2  -6   5     1026.37     1233.31     35.84 o 
  -1  -6   5      591.11      651.23     21.79 o 
   0  -6   5      353.47      371.45     12.33 o 
   1  -6   5     2486.95     2504.08     74.11 o 
   2  -6   5      491.65      478.75     17.07 o 
   3  -6   5      121.90      151.53      8.92 o 
   4  -6   5     1245.68     1303.65     44.29 o 
   5  -6   5      961.68      907.23     32.37 o 
   6  -6   5      152.16      159.24     12.43 o 
   7  -6   5      609.66      681.62     33.57 o 
   8  -6   5      393.89      414.25     54.38 o 
   9  -6   5      122.21       91.62     19.53 o 
  10  -6   5     1955.88     2004.88    110.49 o 
  11  -6   5       48.24       87.75     34.06 o 
 -13  -5   5        0.19       20.07     29.14 o 
 -12  -5   5      105.91      142.84     23.14 o 
 -11  -5   5       37.17       27.41     15.39 o 
 -10  -5   5       49.20       42.86     10.86 o 
  -9  -5   5      822.69      812.00     27.46 o 
  -8  -5   5     1742.12     1729.22     50.77 o 
  -7  -5   5     2570.27     2582.83     73.92 o 
  -6  -5   5      217.20      237.32     10.18 o 
  -5  -5   5        0.76       -0.46      4.21 o 
  -4  -5   5      708.84      664.46     21.04 o 
  -3  -5   5        2.28        3.28      5.37 o 
  -2  -5   5        1.63       10.14      4.01 o 
  -1  -5   5     1261.16     1182.07     37.23 o 
   0  -5   5      156.43      142.61      6.24 o 
   1  -5   5     1770.38     1779.20     53.00 o 
   2  -5   5     1962.69     1854.20     60.75 o 
   3  -5   5     1092.04     1093.96     37.07 o 
   4  -5   5      524.10      536.73     20.28 o 
   5  -5   5      884.97      880.58     32.97 o 
   6  -5   5      294.39      294.56     15.25 o 
   7  -5   5        1.83       16.28     18.09 o 
   8  -5   5      148.79      153.00     17.95 o 
   9  -5   5        0.26       59.36     25.96 o 
  10  -5   5        1.94      -14.04     23.56 o 
  11  -5   5       87.70      177.65     29.25 o 
 -13  -4   5        4.29       32.72     17.96 o 
 -12  -4   5     1085.14     1059.41     50.83 o 
 -11  -4   5      193.33      251.14     19.16 o 
 -10  -4   5       46.64       60.53     10.92 o 
  -9  -4   5        4.87       -6.37     12.12 o 
  -8  -4   5     2749.60     2727.91     78.25 o 
  -7  -4   5      792.53      770.03     23.94 o 
  -6  -4   5     3823.29     3830.02    108.01 o 
  -5  -4   5        0.86        1.29      4.41 o 
  -4  -4   5      350.88      383.62     11.59 o 
  -3  -4   5      653.40      794.78     21.14 o 
  -2  -4   5     1345.90     1460.64     41.68 o 
  -1  -4   5        5.35       -7.22      4.81 o 
   0  -4   5     1474.27     1592.46     45.32 o 
   1  -4   5     1036.74     1170.79     35.25 o 
   2  -4   5     5637.24     5974.11    181.74 o 
   3  -4   5      196.30      263.07     12.04 o 
   4  -4   5     2406.85     2633.78     90.28 o 
   5  -4   5       67.24       36.80      7.35 o 
   6  -4   5       34.56       40.87      8.95 o 
   7  -4   5        8.88       22.81     11.43 o 
   8  -4   5     2717.17     2666.32    105.64 o 
   9  -4   5       30.08      -13.51     18.36 o 
  10  -4   5      376.67      376.25     32.82 o 
  11  -4   5       41.00       32.11     36.86 o 
 -13  -3   5       28.68        2.36     18.84 o 
 -12  -3   5        5.41        8.15     17.80 o 
 -11  -3   5      135.58      123.48     11.41 o 
 -10  -3   5      332.11      311.75     13.63 o 
  -9  -3   5      122.62      117.41      8.72 o 
  -8  -3   5       50.01       75.62      7.44 o 
  -7  -3   5     1726.43     1733.67     48.45 o 
  -6  -3   5       56.21       55.64      8.62 o 
  -5  -3   5     2854.79     3159.32     85.94 o 
  -4  -3   5      200.95      143.87      6.56 o 
  -3  -3   5     3657.58     3748.90     97.78 o 
  -2  -3   5     3824.06     3794.15    106.42 o 
  -1  -3   5    18698.61    18802.16    503.33 o 
   0  -3   5     1295.07     1172.51     32.33 o 
   1  -3   5     1320.47     1320.71     37.68 o 
   2  -3   5     3318.30     3257.13    104.41 o 
   3  -3   5     1376.47     1317.41     41.51 o 
   4  -3   5        1.15       -6.25      5.17 o 
   5  -3   5     1532.67     1600.04     50.73 o 
   6  -3   5      150.79      173.77      9.36 o 
   7  -3   5      100.31       92.91     15.10 o 
   8  -3   5      352.00      359.05     17.83 o 
   9  -3   5      186.48      171.67     15.26 o 
  10  -3   5      846.68      829.65     41.35 o 
  11  -3   5       87.57      119.09     26.16 o 
 -14  -2   5       67.25       92.30     21.93 o 
 -13  -2   5        8.62        5.85     36.35 o 
 -12  -2   5      130.67      156.89     23.71 o 
 -11  -2   5     1768.43     1753.98     62.57 o 
 -10  -2   5       28.96       39.51     10.69 o 
  -9  -2   5      311.22      310.46     12.48 o 
  -8  -2   5     1369.56     1333.61     37.94 o 
  -7  -2   5      152.81      148.44      9.77 o 
  -6  -2   5      149.52      225.12      8.35 o 
  -5  -2   5     7604.02     7793.45    190.18 o 
  -4  -2   5      138.90      153.68      5.86 o 
  -3  -2   5     1134.45     1325.21     35.29 o 
  -2  -2   5      257.99      246.97      7.61 o 
  -1  -2   5     1118.39     1130.46     28.30 o 
   0  -2   5     6253.46     6368.71    159.95 o 
   1  -2   5     3793.42     3891.46    108.94 o 
   2  -2   5     3593.26     3821.15    111.52 o 
   3  -2   5      116.10      213.30      9.04 o 
   4  -2   5        1.23       -7.56      5.04 o 
   5  -2   5     2803.91     2606.60     84.97 o 
   6  -2   5      937.51      837.68     28.63 o 
   7  -2   5       47.65       30.22      9.89 o 
   8  -2   5     1299.60     1364.59     52.21 o 
   9  -2   5       85.63       78.33     15.30 o 
  10  -2   5      228.75      230.28     18.47 o 
  11  -2   5      163.57      171.86     23.72 o 
 -14  -1   5      984.26      988.72     61.14 o 
 -13  -1   5      119.67      100.39     32.05 o 
 -12  -1   5      259.30      253.33     20.68 o 
 -11  -1   5      168.59      180.39     13.31 o 
 -10  -1   5        3.93        3.91     12.21 o 
  -9  -1   5       32.08       25.75      8.66 o 
  -8  -1   5     2882.10     2929.68     80.39 o 
  -7  -1   5     1022.80     1089.92     31.04 o 
  -6  -1   5     3966.60     3940.21    106.75 o 
  -5  -1   5      155.55      126.33      5.56 o 
  -4  -1   5     1167.31      966.47     23.87 o 
  -3  -1   5     2145.63     2106.70     52.03 o 
  -2  -1   5      741.94      752.74     21.34 o 
  -1  -1   5        6.03       14.81      2.62 o 
   0  -1   5    14353.20    14612.90    365.84 o 
   1  -1   5      242.26      225.11      7.51 o 
   2  -1   5     2282.72     2369.82     69.72 o 
   3  -1   5      323.34      418.71     14.15 o 
   4  -1   5        0.96        1.09      7.28 o 
   5  -1   5     2017.56     1985.18     62.29 o 
   6  -1   5     1052.03     1042.52     34.56 o 
   7  -1   5     1415.43     1398.78     53.52 o 
   8  -1   5      460.64      450.02     25.02 o 
   9  -1   5      283.76      262.50     30.87 o 
  10  -1   5       81.58      115.79     22.32 o 
  11  -1   5        6.78        1.50     48.42 o 
 -14   0   5      243.48      241.75     48.53 o 
 -13   0   5       62.55       40.42     25.33 o 
 -12   0   5      101.75      106.71     15.03 o 
 -11   0   5      377.19      366.47     17.12 o 
 -10   0   5       98.71      103.24     10.29 o 
  -9   0   5      133.63      124.94      8.25 o 
  -8   0   5      852.29      837.08     25.55 o 
  -7   0   5      918.35      848.50     23.00 o 
  -6   0   5      561.93      600.87     16.65 o 
  -5   0   5       45.98       10.36      3.26 o 
  -4   0   5     1154.19     1055.05     25.90 o 
  -3   0   5       43.70       39.69      4.62 o 
  -2   0   5     5308.18     5357.73    134.88 o 
  -1   0   5       17.88       26.25      3.30 o 
   0   0   5     1330.26     1260.38     34.62 o 
   1   0   5       46.00       39.07      4.99 o 
   2   0   5       73.45       54.92      4.58 o 
   3   0   5       47.95       19.71      7.97 o 
   4   0   5     1061.04     1139.14     36.66 o 
   5   0   5        8.28       32.15      8.33 o 
   6   0   5     4629.89     4581.29    147.83 o 
   7   0   5      895.51      869.04     35.30 o 
   8   0   5      684.93      697.77     34.87 o 
   9   0   5      516.45      523.19     27.94 o 
  10   0   5      287.76      347.94     26.34 o 
  11   0   5        8.99       17.66     21.58 o 
 -14   1   5       17.87       -1.70     29.93 o 
 -13   1   5     1467.96     1408.07     70.80 o 
 -12   1   5       18.52      -22.07     14.71 o 
 -11   1   5      102.89       96.78     16.59 o 
 -10   1   5     1174.54     1141.01     41.56 o 
  -9   1   5     1218.51     1151.13     33.25 o 
  -8   1   5      521.59      541.23     16.35 o 
  -7   1   5      259.59      295.38      9.62 o 
  -6   1   5     2583.00     2417.46     63.79 o 
  -5   1   5     1166.61     1165.08     31.38 o 
  -4   1   5     2958.67     3150.09     79.77 o 
  -3   1   5      580.81      549.06     14.95 o 
  -2   1   5     9636.44    10527.02    248.78 o 
  -1   1   5       13.12        5.69      2.81 o 
   0   1   5     9584.40     9259.79    257.83 o 
   1   1   5     1001.13      946.86     28.67 o 
   2   1   5     1001.40      922.23     29.70 o 
   3   1   5     6617.17     6655.64    202.55 o 
   4   1   5     1391.29     1559.80     49.34 o 
   5   1   5     1475.00     1521.65     48.70 o 
   6   1   5     4185.31     4210.34    129.91 o 
   7   1   5        5.33      -13.19     11.71 o 
   8   1   5        6.48        8.35     20.75 o 
   9   1   5       79.53      117.97     18.81 o 
  10   1   5      148.78      198.31     30.64 o 
  11   1   5      125.73      177.93     33.27 o 
 -14   2   5        0.47      -33.27     29.92 o 
 -13   2   5      105.41      110.89     54.82 o 
 -12   2   5       24.58       54.07     24.15 o 
 -11   2   5       76.64       86.38     14.32 o 
 -10   2   5      268.34      293.92     16.79 o 
  -9   2   5       42.43       44.11      9.14 o 
  -8   2   5     1604.71     1519.52     42.78 o 
  -7   2   5     1859.70     1845.54     49.37 o 
  -6   2   5     1227.60     1230.56     34.59 o 
  -5   2   5     3148.00     3181.82     83.43 o 
  -4   2   5      117.24      176.53      6.46 o 
  -3   2   5        1.71        4.30      3.16 o 
  -2   2   5     5903.82     6340.63    146.27 o 
  -1   2   5     1513.49     1599.61     37.70 o 
   0   2   5     1420.35     1441.65     38.43 o 
   1   2   5     1067.60     1089.10     31.75 o 
   2   2   5       35.94       54.61      7.06 o 
   3   2   5       78.95      110.81      6.92 o 
   4   2   5      108.85      130.80      8.84 o 
   5   2   5      878.58      923.14     31.07 o 
   6   2   5     3970.41     3846.95    118.97 o 
   7   2   5       68.55       58.83     11.53 o 
   8   2   5      296.96      305.86     31.24 o 
   9   2   5      178.46      231.58     40.72 o 
  10   2   5      864.16      836.80     46.95 o 
  11   2   5      138.73      136.64     28.09 o 
 -13   3   5     1564.90     1524.37     76.16 o 
 -12   3   5       59.22       41.11     24.53 o 
 -11   3   5      555.48      527.58     28.92 o 
 -10   3   5        1.05      -13.02     14.72 o 
  -9   3   5      334.66      363.55     17.76 o 
  -8   3   5      774.06      710.69     24.77 o 
  -7   3   5      188.25      226.74     12.65 o 
  -6   3   5        3.10       -2.98      5.01 o 
  -5   3   5     8199.89     8167.40    237.46 o 
  -4   3   5     8632.25     9677.05    250.96 o 
  -3   3   5    11154.46    11875.87    307.65 o 
  -2   3   5      688.17      531.96     13.19 o 
  -1   3   5       52.46       35.91      6.74 o 
   0   3   5     1510.31     1429.06     37.04 o 
   1   3   5     4362.44     4512.04    126.69 o 
   2   3   5      494.21      493.09     18.42 o 
   3   3   5      269.25      194.13     13.52 o 
   4   3   5     1933.92     1938.20     64.26 o 
   5   3   5        8.14       22.81      8.32 o 
   6   3   5      741.77      707.66     28.63 o 
   7   3   5       11.23       42.96     12.78 o 
   8   3   5      942.30      979.71     46.54 o 
   9   3   5       20.60       44.92     32.93 o 
  10   3   5      148.16       95.64     24.28 o 
  11   3   5      201.54      247.43     43.80 o 
 -13   4   5       33.89       16.60     20.48 o 
 -12   4   5      863.96      822.68     41.70 o 
 -11   4   5     2198.19     2245.61    106.91 o 
 -10   4   5      304.28      323.28     19.74 o 
  -9   4   5     1503.19     1501.44     57.23 o 
  -8   4   5        7.50       29.99     16.31 o 
  -7   4   5     2469.19     2455.17     76.47 o 
  -6   4   5        1.01        3.79      7.46 o 
  -5   4   5     2844.35     2944.95     86.90 o 
  -4   4   5      219.77      256.26      8.84 o 
  -3   4   5     1006.00     1072.24     29.22 o 
  -2   4   5      924.73     1047.23     26.02 o 
  -1   4   5        0.05        9.20      4.74 o 
   0   4   5        4.95        0.17      4.89 o 
   1   4   5     1791.64     1854.21     51.33 o 
   2   4   5      339.91      314.42     12.74 o 
   3   4   5     1895.31     1907.47     63.10 o 
   4   4   5      358.09      331.03     14.77 o 
   5   4   5      436.89      439.66     18.63 o 
   6   4   5       71.41       56.04     16.56 o 
   7   4   5     1809.60     1891.47     82.75 o 
   8   4   5       12.63      -34.69     27.19 o 
   9   4   5      183.99      160.35     19.65 o 
  10   4   5      985.19     1071.55     57.76 o 
 -13   5   5        8.14        3.65     23.70 o 
 -12   5   5      527.70      523.83     38.58 o 
 -11   5   5      599.09      573.41     31.87 o 
 -10   5   5        4.39       24.24     15.86 o 
  -9   5   5      903.22      821.36     36.37 o 
  -8   5   5      605.90      706.18     28.10 o 
  -7   5   5     1241.94     1251.87     40.70 o 
  -6   5   5      880.16      951.85     31.59 o 
  -5   5   5     2968.39     2855.94     78.35 o 
  -4   5   5     1410.46     1266.86     37.15 o 
  -3   5   5      310.77      352.68     12.18 o 
  -2   5   5     3388.60     3569.87     88.05 o 
  -1   5   5     1938.77     1898.39     47.55 o 
   0   5   5        3.51        2.02      5.04 o 
   1   5   5     3878.53     3852.51     98.11 o 
   2   5   5      477.63      568.85     18.61 o 
   3   5   5       17.03       32.13     11.84 o 
   4   5   5     1030.91     1001.74     33.92 o 
   5   5   5      169.63      173.88     17.79 o 
   6   5   5       45.05       41.99     32.43 o 
   7   5   5       19.04       20.47     22.83 o 
   8   5   5       17.33       35.23     18.39 o 
   9   5   5      531.82      537.01     35.86 o 
  10   5   5       57.36       79.59     24.15 o 
 -13   6   5       47.26       53.26     30.55 o 
 -12   6   5       64.70       37.84     44.76 o 
 -11   6   5      324.33      367.77     28.77 o 
 -10   6   5     1191.64     1176.17     50.64 o 
  -9   6   5       22.26       37.21     14.08 o 
  -8   6   5      385.73      418.66     19.82 o 
  -7   6   5     1276.54     1292.36     42.31 o 
  -6   6   5      310.71      293.36     13.44 o 
  -5   6   5       22.01       -1.88     10.73 o 
  -4   6   5      162.29      166.13      7.96 o 
  -3   6   5      189.84      171.01      9.49 o 
  -2   6   5        0.14       -6.62      6.77 o 
  -1   6   5        2.72        4.06      5.03 o 
   0   6   5     1059.19     1127.84     32.44 o 
   1   6   5     1058.78     1034.38     29.09 o 
   2   6   5      570.32      583.95     18.04 o 
   3   6   5      573.72      569.79     20.41 o 
   4   6   5       93.38       64.99     19.37 o 
   5   6   5      379.23      314.63     19.50 o 
   6   6   5      147.47      150.35     28.42 o 
   7   6   5      266.49      281.43     21.44 o 
   8   6   5      159.64      153.53     36.80 o 
   9   6   5       41.77       57.36     21.60 o 
 -12   7   5      577.68      633.89     40.35 o 
 -11   7   5        4.94      -29.72     19.81 o 
 -10   7   5      295.65      374.21     25.44 o 
  -9   7   5      606.16      538.24     27.87 o 
  -8   7   5      238.13      266.15     18.19 o 
  -7   7   5      179.29      184.79     16.47 o 
  -6   7   5       39.30       28.97     11.00 o 
  -5   7   5      753.09      775.42     24.53 o 
  -4   7   5      713.76      635.41     20.53 o 
  -3   7   5      358.00      381.92     12.74 o 
  -2   7   5     2409.33     2417.28     62.53 o 
  -1   7   5     3226.30     3173.60     87.07 o 
   0   7   5      124.22      132.62      9.52 o 
   1   7   5     2532.23     2414.92     64.83 o 
   2   7   5     1092.35     1123.17     31.89 o 
   3   7   5     1170.31     1138.75     37.84 o 
   4   7   5      177.80      158.71     18.18 o 
   5   7   5      758.06      809.66     39.63 o 
   6   7   5       46.10      -27.64     24.70 o 
   7   7   5        3.04       26.97     24.18 o 
   8   7   5        8.48       34.42     21.88 o 
   9   7   5      452.91      472.92     36.44 o 
 -12   8   5        9.93       37.49     31.17 o 
 -11   8   5        0.82      -31.23     22.94 o 
 -10   8   5      520.02      609.77     37.89 o 
  -9   8   5       24.97       26.46     16.59 o 
  -8   8   5     1730.32     1681.58     60.70 o 
  -7   8   5      509.58      512.03     21.04 o 
  -6   8   5      127.25      134.74     14.66 o 
  -5   8   5      114.72       92.28     15.69 o 
  -4   8   5      391.70      376.23     14.87 o 
  -3   8   5     1004.39     1000.87     28.63 o 
  -2   8   5     1127.74     1123.63     30.66 o 
  -1   8   5      602.50      581.77     20.79 o 
   0   8   5      488.90      469.39     16.03 o 
   1   8   5      340.92      346.05     14.31 o 
   2   8   5       91.34       89.44     13.93 o 
   3   8   5      482.55      471.49     20.05 o 
   4   8   5       98.22      138.88     12.60 o 
   5   8   5      185.54      200.77     17.29 o 
   6   8   5      647.62      605.30     48.91 o 
   7   8   5      177.53      205.59     24.48 o 
   8   8   5       25.40       62.53     65.98 o 
 -11   9   5      329.76      353.09     36.34 o 
 -10   9   5      512.59      554.40     33.72 o 
  -9   9   5        1.74      -27.24     25.47 o 
  -8   9   5        1.35        3.78     19.33 o 
  -7   9   5      110.24      125.89     14.84 o 
  -6   9   5       85.42      102.84     18.72 o 
  -5   9   5       76.91       45.82     11.43 o 
  -4   9   5     1722.07     1726.66     52.93 o 
  -3   9   5     1148.14     1048.28     32.33 o 
  -2   9   5       10.41       -7.18     11.73 o 
  -1   9   5     1859.44     1823.81     61.57 o 
   0   9   5      253.87      263.41     14.69 o 
   1   9   5        0.68       16.76      9.55 o 
   2   9   5     2939.95     2974.45     93.13 o 
   3   9   5      886.37      929.39     35.94 o 
   4   9   5       14.75        4.51     16.28 o 
   5   9   5       34.87       57.79     13.77 o 
   6   9   5        0.19        1.66     19.56 o 
   7   9   5        0.83        4.10     30.87 o 
 -10  10   5      451.47      489.77     39.53 o 
  -9  10   5      420.05      362.05     27.43 o 
  -8  10   5       71.29       63.27     18.46 o 
  -7  10   5     1736.07     1655.09     74.87 o 
  -6  10   5      265.41      286.97     19.20 o 
  -5  10   5       13.85        3.76     13.20 o 
  -4  10   5        0.59       14.72     10.91 o 
  -3  10   5       47.98       25.45     14.36 o 
  -2  10   5     1701.33     1650.52     56.02 o 
  -1  10   5       19.79       -1.22     12.10 o 
   0  10   5      198.93      191.86     18.62 o 
   1  10   5       49.09       33.70     23.34 o 
   2  10   5        1.80       -6.87     17.05 o 
   3  10   5        0.36       -9.43     18.19 o 
   4  10   5       34.31       21.91     21.30 o 
   5  10   5       66.23       65.35     23.25 o 
   6  10   5      385.67      397.37     46.48 o 
  -9  11   5      130.99      133.27     24.12 o 
  -8  11   5       22.99      -40.53     27.02 o 
  -7  11   5      390.88      388.13     43.39 o 
  -6  11   5      265.88      286.78     26.37 o 
  -5  11   5      529.29      485.16     23.03 o 
  -4  11   5      250.14      269.61     18.52 o 
  -3  11   5       66.77       69.72     15.65 o 
  -2  11   5       79.13      104.99     24.76 o 
  -1  11   5      304.53      319.27     30.75 o 
   0  11   5     1105.29     1085.56     51.55 o 
   1  11   5       49.73       64.14     20.82 o 
   2  11   5      272.29      290.59     23.11 o 
   3  11   5      957.02      911.45     50.41 o 
   4  11   5      291.48      252.42     26.73 o 
   5  11   5       50.76       82.98     56.00 o 
  -7  12   5       67.92       61.09     37.06 o 
  -6  12   5      434.07      452.47     29.70 o 
  -5  12   5       13.75       -8.38     17.95 o 
  -4  12   5      107.99      182.68     42.06 o 
  -3  12   5      396.43      430.36     24.99 o 
  -2  12   5      220.43      203.85     43.10 o 
  -1  12   5      237.52      245.50     27.83 o 
   0  12   5       22.65       47.15     33.14 o 
   1  12   5      152.16      143.29     20.27 o 
   2  12   5        6.05       26.65     21.99 o 
   3  12   5       29.77       41.84     22.69 o 
  -5  13   5        1.47       38.42     21.78 o 
  -4  13   5        5.51      -10.95     25.11 o 
  -3  13   5      320.23      280.96     29.93 o 
  -2  13   5      184.39      184.36     22.11 o 
  -1  13   5        9.65       30.09     18.22 o 
   0  13   5      473.63      489.87     32.31 o 
   1  13   5       68.03      114.59     21.79 o 
  -4 -14   6      614.58      567.57     38.61 o 
  -3 -14   6       21.91       16.69     20.70 o 
  -2 -14   6      360.99      323.13     25.80 o 
  -1 -14   6     1292.34     1209.78     62.93 o 
   0 -14   6       36.72       29.64     20.72 o 
   1 -14   6        2.27       13.73     27.11 o 
   2 -14   6      646.48      685.40     42.19 o 
  -6 -13   6      172.38      185.84     33.34 o 
  -5 -13   6      187.23      209.75     63.32 o 
  -4 -13   6       98.78       81.34     21.41 o 
  -3 -13   6       15.56       11.41     16.80 o 
  -2 -13   6     1025.58      999.46     48.53 o 
  -1 -13   6      157.43      102.69     43.48 o 
   0 -13   6      256.02      287.54     24.21 o 
   1 -13   6       57.50       48.09     27.08 o 
   2 -13   6      521.28      449.51     42.45 o 
   3 -13   6       18.69       36.95     22.53 o 
   4 -13   6      567.86      533.61     36.31 o 
   5 -13   6      128.66      104.91     24.70 o 
  -8 -12   6      213.41      226.14     26.26 o 
  -7 -12   6       14.78      -30.93     20.62 o 
  -6 -12   6      781.62      764.78     43.55 o 
  -5 -12   6      218.91      245.62     21.55 o 
  -4 -12   6      185.04      218.76     18.82 o 
  -3 -12   6      428.74      520.09     24.30 o 
  -2 -12   6      363.51      402.43     23.68 o 
  -1 -12   6      412.89      453.49     25.41 o 
   0 -12   6      516.09      521.48     28.27 o 
   1 -12   6        0.82       23.89     29.25 o 
   2 -12   6      109.21      101.49     18.30 o 
   3 -12   6        1.15       19.11     17.87 o 
   4 -12   6        0.73       -5.17     24.83 o 
   5 -12   6       82.48       53.48     29.99 o 
   6 -12   6       17.55       65.74     22.52 o 
  -9 -11   6      817.28      768.06     45.35 o 
  -8 -11   6       30.26       39.26     19.30 o 
  -7 -11   6       15.61       64.98     19.94 o 
  -6 -11   6      138.70      159.30     13.28 o 
  -5 -11   6       44.12       33.12     13.05 o 
  -4 -11   6       33.24       13.45     13.44 o 
  -3 -11   6      426.91      421.00     19.61 o 
  -2 -11   6      431.66      417.49     20.77 o 
  -1 -11   6       90.61       78.00     12.66 o 
   0 -11   6      529.53      539.12     24.05 o 
   1 -11   6      135.70      147.64     14.36 o 
   2 -11   6      193.33      199.10     14.34 o 
   3 -11   6       61.80       55.08     10.89 o 
   4 -11   6     2331.12     2308.24     86.30 o 
   5 -11   6        3.01       37.79     19.78 o 
   6 -11   6       12.45       48.96     25.77 o 
   7 -11   6      744.07      747.04     36.83 o 
 -10 -10   6      176.39      116.36     29.18 o 
  -9 -10   6      242.36      191.60     25.09 o 
  -8 -10   6        3.45       -4.86     35.28 o 
  -7 -10   6      431.02      433.93     21.68 o 
  -6 -10   6       43.14       29.63     11.23 o 
  -5 -10   6      884.15      886.28     30.36 o 
  -4 -10   6      548.46      542.58     20.62 o 
  -3 -10   6      200.59      219.03     15.13 o 
  -2 -10   6      245.87      242.56     13.26 o 
  -1 -10   6      135.86      143.55     11.87 o 
   0 -10   6      119.99      133.22     15.02 o 
   1 -10   6       85.04      114.53     15.24 o 
   2 -10   6      537.32      559.78     22.93 o 
   3 -10   6       41.21        5.24      9.59 o 
   4 -10   6      179.66      206.47     14.12 o 
   5 -10   6       57.33       65.73     17.80 o 
   6 -10   6       30.43       32.07     24.33 o 
   7 -10   6      532.10      636.38     35.20 o 
   8 -10   6       22.24       46.05     24.20 o 
 -11  -9   6      348.32      322.98     29.04 o 
 -10  -9   6        2.59      -46.69     37.86 o 
  -9  -9   6      222.97      253.37     18.56 o 
  -8  -9   6      330.16      350.10     18.62 o 
  -7  -9   6      138.32      138.98     15.22 o 
  -6  -9   6     1207.84     1192.26     39.14 o 
  -5  -9   6      421.38      430.41     17.72 o 
  -4  -9   6      141.74      119.94      9.47 o 
  -3  -9   6     3704.13     3548.03    109.79 o 
  -2  -9   6      177.67      177.48     13.87 o 
  -1  -9   6     1521.31     1458.85     42.88 o 
   0  -9   6        1.33       -3.44      6.96 o 
   1  -9   6      933.36      923.41     30.79 o 
   2  -9   6     2014.59     1949.59     64.74 o 
   3  -9   6       36.16       30.39      8.22 o 
   4  -9   6      403.10      436.24     19.00 o 
   5  -9   6     1909.57     1953.25     73.37 o 
   6  -9   6      106.46      103.54     14.09 o 
   7  -9   6       83.36      113.29     24.24 o 
   8  -9   6      898.65      945.00     52.50 o 
   9  -9   6      100.26       64.68     54.46 o 
 -11  -8   6        4.75       16.37     18.63 o 
 -10  -8   6       23.28       47.89     22.06 o 
  -9  -8   6       39.95       35.01     22.79 o 
  -8  -8   6        2.50       20.00      8.64 o 
  -7  -8   6      111.53       96.15      9.75 o 
  -6  -8   6       12.99       21.96      6.65 o 
  -5  -8   6       40.70       24.28      9.85 o 
  -4  -8   6       45.03       49.46      8.55 o 
  -3  -8   6      622.49      597.75     19.14 o 
  -2  -8   6      154.67      180.15      8.41 o 
  -1  -8   6     2296.11     2382.00     77.97 o 
   0  -8   6     1303.38     1283.31     39.43 o 
   1  -8   6      198.40      163.25      8.69 o 
   2  -8   6      726.12      689.25     23.05 o 
   3  -8   6     1381.21     1355.85     46.24 o 
   4  -8   6       36.36       43.36     13.39 o 
   5  -8   6       75.86       62.53     15.25 o 
   6  -8   6        1.28       -7.91     18.52 o 
   7  -8   6       78.41       95.18     16.02 o 
   8  -8   6       87.56       81.59     21.18 o 
   9  -8   6       57.42       36.08     21.03 o 
 -12  -7   6       33.29       68.29     26.30 o 
 -11  -7   6     1044.66     1001.84     49.00 o 
 -10  -7   6      101.30       74.37     23.69 o 
  -9  -7   6     2875.36     2914.91    107.31 o 
  -8  -7   6     3464.86     3441.75    125.14 o 
  -7  -7   6      158.56      148.10     10.14 o 
  -6  -7   6        6.03        5.48      9.92 o 
  -5  -7   6     1783.31     1794.48     54.19 o 
  -4  -7   6      185.66      191.52      9.10 o 
  -3  -7   6      644.62      725.69     22.26 o 
  -2  -7   6     3361.36     3303.63     93.47 o 
  -1  -7   6      126.24      135.52      8.08 o 
   0  -7   6     2387.04     2532.42     72.11 o 
   1  -7   6       21.12        6.15      5.31 o 
   2  -7   6      450.63      423.83     15.28 o 
   3  -7   6      498.00      473.32     20.67 o 
   4  -7   6       19.82        0.06     13.05 o 
   5  -7   6     1859.76     1955.53     68.92 o 
   6  -7   6     1277.60     1175.13     46.60 o 
   7  -7   6        0.45        4.26     15.40 o 
   8  -7   6     1047.72     1067.27     55.78 o 
   9  -7   6      122.32      190.26     27.80 o 
  10  -7   6        2.24       18.24     28.27 o 
 -12  -6   6       32.32       32.08     23.94 o 
 -11  -6   6       80.67       80.95     21.56 o 
 -10  -6   6      102.18       65.79     11.74 o 
  -9  -6   6      145.99      170.94     22.37 o 
  -8  -6   6     1314.45     1248.26     41.13 o 
  -7  -6   6        4.97       -4.29     10.51 o 
  -6  -6   6       48.30       47.94      7.83 o 
  -5  -6   6      145.05      178.30      8.14 o 
  -4  -6   6     1386.33     1347.05     39.27 o 
  -3  -6   6     1503.76     1512.73     43.70 o 
  -2  -6   6     1444.93     1389.39     40.17 o 
  -1  -6   6     4049.52     4035.97    123.51 o 
   0  -6   6     2965.98     2948.37     80.37 o 
   1  -6   6      232.38      230.43      9.35 o 
   2  -6   6       18.49       12.26      9.74 o 
   3  -6   6      163.41      120.50      8.62 o 
   4  -6   6      981.70     1064.74     36.97 o 
   5  -6   6      768.53      770.29     29.77 o 
   6  -6   6      602.61      633.72     24.57 o 
   7  -6   6       74.10       43.55     35.81 o 
   8  -6   6       82.29       68.36     19.33 o 
   9  -6   6       19.90        3.25     25.99 o 
  10  -6   6      133.33      191.92     56.70 o 
 -13  -5   6      263.90      293.33     25.54 o 
 -12  -5   6      220.48      222.33     37.17 o 
 -11  -5   6      682.17      737.49     35.12 o 
 -10  -5   6      733.86      721.25     28.01 o 
  -9  -5   6      773.75      792.49     25.85 o 
  -8  -5   6     2789.03     2689.60     80.38 o 
  -7  -5   6      192.91      196.50      9.91 o 
  -6  -5   6      213.83      236.07      9.93 o 
  -5  -5   6      343.64      320.51     11.47 o 
  -4  -5   6      289.64      345.30     10.87 o 
  -3  -5   6       98.73       99.03      6.64 o 
  -2  -5   6     3771.72     3778.51    102.27 o 
  -1  -5   6     2606.75     2783.04     81.83 o 
   0  -5   6      237.02      222.79      8.55 o 
   1  -5   6      135.31      124.41      6.36 o 
   2  -5   6      247.16      300.01     12.07 o 
   3  -5   6      753.31      653.26     22.43 o 
   4  -5   6       51.27       66.28      8.39 o 
   5  -5   6     1600.62     1712.62     57.40 o 
   6  -5   6     1710.32     1608.21     54.52 o 
   7  -5   6        0.60      -19.55     20.20 o 
   8  -5   6        3.79        3.11     24.76 o 
   9  -5   6      569.07      614.85     38.65 o 
  10  -5   6       99.42       87.90     35.47 o 
 -13  -4   6      313.71      322.93     26.24 o 
 -12  -4   6       22.61        1.99     16.26 o 
 -11  -4   6       51.63       30.76     17.99 o 
 -10  -4   6     1074.18     1031.57     35.34 o 
  -9  -4   6      350.79      337.27     14.15 o 
  -8  -4   6     1184.44     1204.65     34.90 o 
  -7  -4   6       49.77       47.22      6.26 o 
  -6  -4   6     1095.57     1072.74     31.91 o 
  -5  -4   6     1899.87     1936.59     55.48 o 
  -4  -4   6      142.98       93.30      5.49 o 
  -3  -4   6     3136.92     3074.71     90.21 o 
  -2  -4   6     2539.02     2602.37     76.57 o 
  -1  -4   6     1467.91     1435.64     38.31 o 
   0  -4   6     2791.39     2628.13     74.20 o 
   1  -4   6       70.11      119.49      5.56 o 
   2  -4   6     1459.13     1440.62     45.17 o 
   3  -4   6     1912.13     1785.68     58.58 o 
   4  -4   6        8.65       28.99     12.06 o 
   5  -4   6      457.85      509.31     19.76 o 
   6  -4   6       17.87       28.45     11.44 o 
   7  -4   6       46.42       56.53     12.15 o 
   8  -4   6      136.97      109.11     27.92 o 
   9  -4   6      147.46      140.90     28.53 o 
  10  -4   6        0.25       -2.51     23.20 o 
  11  -4   6      513.13      532.55     48.89 o 
 -13  -3   6      145.69      111.44     39.70 o 
 -12  -3   6       76.59       76.11     22.06 o 
 -11  -3   6      131.84      129.65     12.83 o 
 -10  -3   6      800.91      760.23     27.21 o 
  -9  -3   6       14.96       11.09     15.18 o 
  -8  -3   6      981.85      962.32     29.46 o 
  -7  -3   6     1610.24     1569.16     44.10 o 
  -6  -3   6      219.53      266.77      9.69 o 
  -5  -3   6      316.84      238.54      8.96 o 
  -4  -3   6     5308.17     5450.29    137.39 o 
  -3  -3   6      870.91      903.70     25.43 o 
  -2  -3   6     3071.59     3348.16     87.55 o 
  -1  -3   6     8048.09     8338.04    216.20 o 
   0  -3   6     4356.82     4389.45    110.69 o 
   1  -3   6      411.36      499.03     15.33 o 
   2  -3   6     1882.57     2077.24     59.04 o 
   3  -3   6      497.47      461.07     16.23 o 
   4  -3   6      123.42      109.19      9.63 o 
   5  -3   6      170.91      215.65     13.90 o 
   6  -3   6     2748.61     2740.19     94.70 o 
   7  -3   6      463.35      405.89     17.58 o 
   8  -3   6      693.97      603.06     26.27 o 
   9  -3   6      579.62      614.02     31.35 o 
  10  -3   6      326.18      261.46     25.79 o 
  11  -3   6       23.37       20.43     22.94 o 
 -14  -2   6       14.34       -5.28     32.83 o 
 -13  -2   6      645.85      706.82     37.25 o 
 -12  -2   6      283.64      283.54     17.74 o 
 -11  -2   6      426.71      444.12     20.18 o 
 -10  -2   6      377.92      373.69     15.21 o 
  -9  -2   6      113.21      121.73     12.76 o 
  -8  -2   6     1656.46     1674.85     46.93 o 
  -7  -2   6        0.18        4.16      3.96 o 
  -6  -2   6     2805.12     2879.90     73.40 o 
  -5  -2   6     2543.32     2650.49     67.52 o 
  -4  -2   6      908.17     1040.03     28.20 o 
  -3  -2   6      400.58      258.73      8.45 o 
  -2  -2   6     8584.46     8706.99    233.66 o 
  -1  -2   6    13448.51    13936.79    338.88 o 
   0  -2   6     4436.26     4292.62    108.18 o 
   1  -2   6     3341.85     3082.72     80.67 o 
   2  -2   6      108.40      149.90      6.55 o 
   3  -2   6      139.35      161.22      8.58 o 
   4  -2   6      170.08      170.74      8.77 o 
   5  -2   6      296.23      277.43     14.55 o 
   6  -2   6     1803.62     1876.16     59.61 o 
   7  -2   6      916.75      912.69     34.71 o 
   8  -2   6       73.85       89.58     16.13 o 
   9  -2   6      114.52       89.47     22.04 o 
  10  -2   6       33.26      -16.30     30.22 o 
  11  -2   6      203.13      274.78     28.69 o 
 -14  -1   6        3.01      -36.76     24.51 o 
 -13  -1   6       26.88      -16.60     17.61 o 
 -12  -1   6       52.65       39.82     11.60 o 
 -11  -1   6        0.63      -16.08     10.72 o 
 -10  -1   6     1447.12     1443.88     44.72 o 
  -9  -1   6      846.20      858.92     24.84 o 
  -8  -1   6      767.94      752.88     21.64 o 
  -7  -1   6     1659.21     1556.05     41.91 o 
  -6  -1   6     1277.72     1274.58     34.45 o 
  -5  -1   6       52.38       66.04      5.29 o 
  -4  -1   6     1560.67     1420.79     35.64 o 
  -3  -1   6      734.57      791.00     24.42 o 
  -2  -1   6     1882.68     2008.94     53.09 o 
  -1  -1   6     2517.02     2740.14     67.34 o 
   0  -1   6       12.51       11.38      3.51 o 
   1  -1   6      290.74      266.73      8.41 o 
   2  -1   6       76.52       79.90      6.01 o 
   3  -1   6       11.72       13.69      6.28 o 
   4  -1   6     1104.23     1084.35     36.79 o 
   5  -1   6      121.36       99.00     11.22 o 
   6  -1   6      763.50      774.13     28.24 o 
   7  -1   6     5653.15     5566.16    200.33 o 
   8  -1   6      496.13      473.36     28.82 o 
   9  -1   6      307.30      367.49     28.12 o 
  10  -1   6      565.80      618.19     33.36 o 
  11  -1   6       59.35       -4.16     29.25 o 
 -14   0   6      952.46      864.83     49.85 o 
 -13   0   6      256.27      283.92     28.12 o 
 -12   0   6      773.25      763.91     30.83 o 
 -11   0   6      495.30      445.79     18.46 o 
 -10   0   6      290.06      302.94     13.02 o 
  -9   0   6      263.15      261.34     10.46 o 
  -8   0   6      242.33      230.06      8.82 o 
  -7   0   6        3.15       -8.15      5.44 o 
  -6   0   6      881.97      993.53     27.24 o 
  -5   0   6     2935.24     2813.31     71.57 o 
  -4   0   6     2748.62     2744.12     67.69 o 
  -3   0   6      719.43      636.76     18.57 o 
  -2   0   6     3177.71     3104.55     84.17 o 
  -1   0   6      454.30      446.60     11.74 o 
   0   0   6        1.24       -1.27      4.17 o 
   1   0   6      298.35      240.41      8.76 o 
   2   0   6        0.75        4.12      5.52 o 
   3   0   6     3015.94     3086.01     94.84 o 
   4   0   6      721.53      703.95     22.84 o 
   5   0   6     1505.93     1447.60     46.60 o 
   6   0   6      301.51      341.79     15.69 o 
   7   0   6      890.27      837.87     37.04 o 
   8   0   6      362.11      361.30     21.27 o 
   9   0   6       18.86       12.51     18.39 o 
  10   0   6        5.75        0.51     26.57 o 
  11   0   6      121.58      146.91     28.45 o 
 -14   1   6        2.11       -9.66     24.26 o 
 -13   1   6      197.40      181.88     24.32 o 
 -12   1   6      936.31      933.00     38.63 o 
 -11   1   6       40.02       51.98     13.06 o 
 -10   1   6       31.21       26.06     13.36 o 
  -9   1   6      853.67      856.70     23.15 o 
  -8   1   6      226.53      208.24      9.15 o 
  -7   1   6      579.35      517.68     14.93 o 
  -6   1   6     2184.51     2137.21     54.87 o 
  -5   1   6      225.40      242.77      7.95 o 
  -4   1   6       78.60       57.43      3.68 o 
  -3   1   6      303.66      251.24      7.83 o 
  -2   1   6      448.66      457.68     11.42 o 
  -1   1   6     1158.60     1173.39     27.91 o 
   0   1   6       66.96       66.58      5.01 o 
   1   1   6       13.82       24.28      8.07 o 
   2   1   6      312.92      305.33     11.68 o 
   3   1   6      210.45      185.45      9.26 o 
   4   1   6      467.41      466.51     17.44 o 
   5   1   6        1.33      -14.68      9.78 o 
   6   1   6      292.96      264.80     13.80 o 
   7   1   6      793.92      704.29     35.00 o 
   8   1   6     1925.34     1943.20     93.10 o 
   9   1   6      158.46      145.25     19.53 o 
  10   1   6      800.44      859.99     48.30 o 
  11   1   6      330.55      359.42     29.97 o 
 -14   2   6       72.23       44.87     21.94 o 
 -13   2   6      220.35      203.37     23.19 o 
 -12   2   6     1146.75     1214.20     52.11 o 
 -11   2   6      199.16      193.01     13.95 o 
 -10   2   6      274.74      283.15     14.83 o 
  -9   2   6      486.16      448.88     14.80 o 
  -8   2   6       20.72       22.64      7.83 o 
  -7   2   6      249.49      207.39      8.29 o 
  -6   2   6      203.40      231.85      8.33 o 
  -5   2   6      226.58      288.49      9.29 o 
  -4   2   6      129.84       71.36      5.23 o 
  -3   2   6      400.66      426.52     12.18 o 
  -2   2   6      837.83      843.59     21.09 o 
  -1   2   6       28.67       -0.41      4.34 o 
   0   2   6       15.73       18.78      4.11 o 
   1   2   6      403.26      619.23     18.33 o 
   2   2   6     5493.30     5492.02    167.64 o 
   3   2   6        1.58       30.61     12.15 o 
   4   2   6      935.46      954.81     31.85 o 
   5   2   6     1810.67     1858.23     59.17 o 
   6   2   6      648.21      648.82     26.69 o 
   7   2   6      163.32      158.55     16.31 o 
   8   2   6      353.14      395.06     26.81 o 
   9   2   6       20.32      -28.68     19.12 o 
  10   2   6      300.73      278.86     27.24 o 
 -13   3   6        0.92       42.24     17.29 o 
 -12   3   6      369.59      397.04     23.67 o 
 -11   3   6     2838.65     2797.64    110.69 o 
 -10   3   6       91.63       92.47     14.52 o 
  -9   3   6      789.59      813.82     28.32 o 
  -8   3   6      771.00      791.99     26.10 o 
  -7   3   6        9.29       17.20      5.80 o 
  -6   3   6      597.30      493.73     16.83 o 
  -5   3   6     2226.43     2138.26     58.72 o 
  -4   3   6        1.66       -8.43      6.35 o 
  -3   3   6     2038.15     2051.28     54.27 o 
  -2   3   6       40.56       72.17      4.19 o 
  -1   3   6      100.97      112.89      5.42 o 
   0   3   6      271.83      309.33      9.84 o 
   1   3   6      758.20      852.29     23.80 o 
   2   3   6     1652.04     1726.07     54.40 o 
   3   3   6       23.61       33.16      8.75 o 
   4   3   6     1108.10     1082.29     34.38 o 
   5   3   6      119.75      115.20     14.53 o 
   6   3   6       19.62       -8.57     11.08 o 
   7   3   6     1153.26     1239.13     56.47 o 
   8   3   6     1536.35     1541.46     69.53 o 
   9   3   6       80.72       65.97     29.73 o 
  10   3   6       76.23      107.19     35.67 o 
 -13   4   6      313.24      317.09     30.93 o 
 -12   4   6     1231.91     1250.85     64.24 o 
 -11   4   6      713.09      731.01     35.25 o 
 -10   4   6      315.76      285.94     18.30 o 
  -9   4   6      547.13      552.13     24.60 o 
  -8   4   6      902.18      849.35     29.14 o 
  -7   4   6     1570.79     1443.49     44.25 o 
  -6   4   6      860.31      967.03     30.42 o 
  -5   4   6      381.14      440.53     13.62 o 
  -4   4   6      837.19      838.20     23.46 o 
  -3   4   6     1876.95     1808.89     48.24 o 
  -2   4   6      334.00      313.26      9.29 o 
  -1   4   6     7143.97     7049.69    177.60 o 
   0   4   6        4.29       -0.39      4.22 o 
   1   4   6      379.69      391.85     13.58 o 
   2   4   6      842.52      762.35     24.84 o 
   3   4   6     1155.49     1229.97     42.26 o 
   4   4   6     1384.27     1325.00     45.57 o 
   5   4   6      771.01      760.31     33.75 o 
   6   4   6      209.96      203.83     16.01 o 
   7   4   6      165.10      188.82     16.79 o 
   8   4   6      906.72      949.48     46.61 o 
   9   4   6       54.56       23.70     19.50 o 
  10   4   6      180.90      208.06     25.10 o 
 -13   5   6      435.95      460.55     33.61 o 
 -12   5   6       59.17       33.81     18.77 o 
 -11   5   6     1143.97     1123.19     53.09 o 
 -10   5   6     1256.43     1224.36     51.89 o 
  -9   5   6      397.41      382.89     21.16 o 
  -8   5   6       27.81       31.40     10.19 o 
  -7   5   6     1541.63     1453.64     44.85 o 
  -6   5   6      649.83      646.85     20.04 o 
  -5   5   6      640.52      591.19     17.60 o 
  -4   5   6      995.91     1054.03     30.25 o 
  -3   5   6       62.46       83.68      9.25 o 
  -2   5   6        1.56       -9.32      6.94 o 
  -1   5   6      543.24      597.03     17.66 o 
   0   5   6      495.38      500.43     14.80 o 
   1   5   6        2.99       16.44      5.80 o 
   2   5   6      264.24      244.41     13.42 o 
   3   5   6     1446.12     1487.47     48.05 o 
   4   5   6     1457.14     1470.63     53.27 o 
   5   5   6      631.12      641.47     32.78 o 
   6   5   6       85.03       83.05     17.28 o 
   7   5   6        1.28      -15.87     24.65 o 
   8   5   6      179.01      222.50     22.59 o 
   9   5   6        0.55       22.26     27.71 o 
 -13   6   6       13.80        6.13     23.78 o 
 -12   6   6      438.89      419.76     31.22 o 
 -11   6   6       72.72      102.90     21.15 o 
 -10   6   6      153.81      179.72     18.78 o 
  -9   6   6      248.48      221.14     18.09 o 
  -8   6   6      354.77      329.26     17.03 o 
  -7   6   6      157.33      179.12     13.76 o 
  -6   6   6     1827.09     1826.19     51.39 o 
  -5   6   6     1692.15     1667.91     45.29 o 
  -4   6   6     3051.55     3105.12     88.24 o 
  -3   6   6      738.15      688.19     20.98 o 
  -2   6   6      284.06      300.10     10.04 o 
  -1   6   6     4482.23     4457.03    121.16 o 
   0   6   6     1123.17     1094.03     32.89 o 
   1   6   6       58.53       71.34      8.37 o 
   2   6   6     1656.27     1552.13     44.22 o 
   3   6   6      423.31      438.46     19.12 o 
   4   6   6      678.14      680.21     31.33 o 
   5   6   6      484.06      464.48     27.04 o 
   6   6   6       20.43       56.72     17.53 o 
   7   6   6      455.78      472.41     49.45 o 
   8   6   6       68.88       44.82     20.46 o 
   9   6   6        9.21      -41.63     27.75 o 
 -12   7   6      268.63      299.28     45.72 o 
 -11   7   6      352.20      415.07     30.60 o 
 -10   7   6      551.35      523.13     31.52 o 
  -9   7   6      255.36      253.55     16.33 o 
  -8   7   6       40.15       55.64     12.62 o 
  -7   7   6      393.25      417.18     16.99 o 
  -6   7   6      180.98      172.92     14.54 o 
  -5   7   6        0.97       15.94      6.02 o 
  -4   7   6       18.05       18.44     10.90 o 
  -3   7   6        8.95       -4.02      8.81 o 
  -2   7   6       12.97       15.52      7.73 o 
  -1   7   6      191.27      203.48      9.28 o 
   0   7   6      499.44      555.87     18.05 o 
   1   7   6        7.12       10.44      7.54 o 
   2   7   6        8.65       -8.83      9.87 o 
   3   7   6      393.56      429.98     18.56 o 
   4   7   6      838.39      779.22     33.25 o 
   5   7   6       96.06       53.48     22.32 o 
   6   7   6        3.13      -44.45     29.63 o 
   7   7   6        1.44      -36.14     26.26 o 
   8   7   6       41.83       70.33     22.28 o 
 -11   8   6       64.29        9.69     41.38 o 
 -10   8   6       26.50       68.75     32.08 o 
  -9   8   6      770.60      798.36     34.67 o 
  -8   8   6       59.08       47.65     11.76 o 
  -7   8   6      257.66      199.79     21.61 o 
  -6   8   6      681.73      705.22     25.26 o 
  -5   8   6       60.64       32.57     12.76 o 
  -4   8   6      182.86      164.08      9.77 o 
  -3   8   6     2653.87     2604.85     74.93 o 
  -2   8   6       83.41       82.23      7.71 o 
  -1   8   6      774.09      759.16     25.32 o 
   0   8   6     3470.42     3472.47    103.17 o 
   1   8   6       49.50       44.63     13.03 o 
   2   8   6      729.80      748.87     26.96 o 
   3   8   6     2117.96     2026.61     68.09 o 
   4   8   6      153.21      131.24     14.43 o 
   5   8   6      217.05      216.30     20.90 o 
   6   8   6       20.91       35.65     22.96 o 
   7   8   6       68.98       94.42     39.05 o 
   8   8   6        1.92        1.76     28.90 o 
 -11   9   6      186.17      230.04     33.50 o 
 -10   9   6        3.13        5.54     29.38 o 
  -9   9   6      650.03      698.11     38.06 o 
  -8   9   6       43.90       67.29     13.41 o 
  -7   9   6      144.69      175.97     14.84 o 
  -6   9   6      948.41      967.49     39.95 o 
  -5   9   6     1036.28      932.22     35.66 o 
  -4   9   6      387.64      350.15     15.54 o 
  -3   9   6      398.82      421.34     16.43 o 
  -2   9   6      311.48      306.26     20.96 o 
  -1   9   6      639.80      580.04     25.00 o 
   0   9   6     1342.22     1419.28     46.47 o 
   1   9   6        2.08       13.04     14.80 o 
   2   9   6       32.78       55.17     13.40 o 
   3   9   6      181.46      200.41     16.16 o 
   4   9   6       62.20       52.49     14.22 o 
   5   9   6      874.96      821.16     47.79 o 
   6   9   6      117.56      143.61     36.54 o 
   7   9   6      327.02      391.44     37.21 o 
 -10  10   6      427.64      515.59     33.60 o 
  -9  10   6       13.55       27.02     34.83 o 
  -8  10   6       24.57       16.14     16.68 o 
  -7  10   6      158.20      183.11     33.96 o 
  -6  10   6      634.33      618.59     43.30 o 
  -5  10   6      160.81      122.26     12.77 o 
  -4  10   6        2.45       10.21      9.62 o 
  -3  10   6      543.27      539.51     20.95 o 
  -2  10   6     1127.28     1082.31     43.76 o 
  -1  10   6       90.94      103.53     18.38 o 
   0  10   6     3005.34     3100.48    122.72 o 
   1  10   6       23.42       29.60     15.90 o 
   2  10   6      192.59      231.10     17.34 o 
   3  10   6        1.03      -30.92     20.67 o 
   4  10   6      960.23      929.07     52.00 o 
   5  10   6      145.08      166.73     35.26 o 
   6  10   6      203.98      114.42     25.98 o 
  -9  11   6        6.41       33.74     22.38 o 
  -8  11   6      815.39      824.75     43.49 o 
  -7  11   6       67.46       83.20     22.98 o 
  -6  11   6      454.27      460.62     24.75 o 
  -5  11   6      976.75      977.36     41.16 o 
  -4  11   6       15.07       -4.56     20.52 o 
  -3  11   6        0.10        2.90     15.65 o 
  -2  11   6      116.75      118.74     19.78 o 
  -1  11   6        1.09       42.90     20.70 o 
   0  11   6      230.54      180.87     19.77 o 
   1  11   6        0.20       -3.42     26.15 o 
   2  11   6      445.77      458.52     29.78 o 
   3  11   6       59.92       54.53     21.97 o 
   4  11   6       16.75       18.60     21.98 o 
  -7  12   6       25.29        4.04     22.32 o 
  -6  12   6      183.73      203.75     23.43 o 
  -5  12   6      732.39      717.26     36.29 o 
  -4  12   6        8.84       41.60     21.18 o 
  -3  12   6      139.38      135.00     24.17 o 
  -2  12   6      536.13      573.43     33.46 o 
  -1  12   6        3.27        1.68     16.85 o 
   0  12   6      478.93      457.53     38.33 o 
   1  12   6      131.35      191.51     24.89 o 
   2  12   6      110.78      137.17     22.20 o 
   3  12   6       10.28       24.41     46.67 o 
  -4  13   6       21.08        2.75     28.22 o 
  -3  13   6      143.68       93.31     28.03 o 
  -2  13   6      318.82      327.01     27.53 o 
  -1  13   6        4.27       58.54     43.19 o 
   0  13   6      173.28      126.03     23.42 o 
  -3 -14   7     1191.60     1171.89     62.33 o 
  -2 -14   7      326.40      344.17     38.74 o 
  -1 -14   7       71.75       53.07     20.22 o 
   0 -14   7        2.12       68.37     26.19 o 
   1 -14   7       83.37      126.08     47.31 o 
   2 -14   7      435.18      315.00     29.06 o 
  -6 -13   7       89.49       90.87     21.70 o 
  -5 -13   7      214.92      196.56     23.26 o 
  -4 -13   7       78.21       32.11     24.31 o 
  -3 -13   7       13.04       17.70     27.90 o 
  -2 -13   7      368.76      362.56     25.37 o 
  -1 -13   7      127.13      105.84     30.38 o 
   0 -13   7      355.79      361.67     28.88 o 
   1 -13   7      852.01      896.33     60.53 o 
   2 -13   7      148.22      142.41     27.45 o 
   3 -13   7      196.96      245.80     40.29 o 
   4 -13   7      170.33      121.04     38.43 o 
  -8 -12   7      618.75      680.15     42.03 o 
  -7 -12   7       15.24       -0.12     33.85 o 
  -6 -12   7      131.61      182.97     28.29 o 
  -5 -12   7      713.25      699.67     40.39 o 
  -4 -12   7        4.01      -12.50     11.32 o 
  -3 -12   7        8.82       29.70     22.00 o 
  -2 -12   7      479.31      504.14     25.16 o 
  -1 -12   7       63.67       36.60     42.67 o 
   0 -12   7       75.35       40.99     12.44 o 
   1 -12   7        0.20       -4.13     22.40 o 
   2 -12   7      221.90      241.05     35.42 o 
   3 -12   7       53.65       48.28     28.81 o 
   4 -12   7       23.72       23.48     28.65 o 
   5 -12   7      423.30      449.88     31.43 o 
   6 -12   7      229.59      270.43     26.36 o 
  -9 -11   7      122.91      154.67     30.74 o 
  -8 -11   7       87.12       99.65     24.62 o 
  -7 -11   7      480.35      523.17     33.27 o 
  -6 -11   7        9.22        6.69     18.58 o 
  -5 -11   7       96.14      127.09     14.44 o 
  -4 -11   7      435.78      410.48     17.63 o 
  -3 -11   7        1.46       33.08     13.41 o 
  -2 -11   7      822.58      853.05     35.22 o 
  -1 -11   7      126.13      178.59     13.51 o 
   0 -11   7       16.83       15.36     14.59 o 
   1 -11   7      317.83      315.35     17.51 o 
   2 -11   7       46.62       44.19     16.61 o 
   3 -11   7        3.44       26.33     14.48 o 
   4 -11   7       72.55       69.08     15.51 o 
   5 -11   7       33.58       72.59     14.99 o 
   6 -11   7       20.68       96.77     20.03 o 
   7 -11   7       46.41       56.03     19.69 o 
 -10 -10   7      432.90      465.90     33.41 o 
  -9 -10   7      237.09      294.44     33.94 o 
  -8 -10   7      717.48      831.02     42.59 o 
  -7 -10   7       15.98       -5.17     17.38 o 
  -6 -10   7      102.75       93.78     13.93 o 
  -5 -10   7      133.91      154.96     10.34 o 
  -4 -10   7        6.31       29.67      8.83 o 
  -3 -10   7      329.46      333.43     15.86 o 
  -2 -10   7     1139.30     1127.85     41.29 o 
  -1 -10   7      341.83      346.21     17.23 o 
   0 -10   7     1940.66     1920.28     76.44 o 
   1 -10   7        1.53      -11.68      7.79 o 
   2 -10   7        1.52       -6.53     10.36 o 
   3 -10   7     1033.51      979.37     35.48 o 
   4 -10   7        0.70       13.38     12.13 o 
   5 -10   7        4.15        8.09     12.79 o 
   6 -10   7     1441.97     1397.91     63.89 o 
   7 -10   7      755.56      788.60     41.33 o 
   8 -10   7      142.40      126.32     28.58 o 
 -11  -9   7       14.44       39.04     24.20 o 
 -10  -9   7      263.37      189.13     23.02 o 
  -9  -9   7      485.02      437.82     40.87 o 
  -8  -9   7      246.52      252.21     17.40 o 
  -7  -9   7      479.38      474.68     20.05 o 
  -6  -9   7       19.68       37.08     10.88 o 
  -5  -9   7       75.25       81.93      9.73 o 
  -4  -9   7      307.61      283.93     12.51 o 
  -3  -9   7     1125.91     1187.76     40.46 o 
  -2  -9   7      863.22      841.24     28.74 o 
  -1  -9   7       12.44       23.60      7.55 o 
   0  -9   7       11.40       21.93     10.36 o 
   1  -9   7      329.42      313.37     13.26 o 
   2  -9   7     1243.09     1296.47     42.22 o 
   3  -9   7      383.37      386.23     16.86 o 
   4  -9   7     2185.09     2223.92     78.40 o 
   5  -9   7       17.93       24.66     16.20 o 
   6  -9   7        9.37        3.96     14.45 o 
   7  -9   7        0.04       19.29     17.02 o 
   8  -9   7        0.82        8.63     18.61 o 
 -11  -8   7      155.46      193.07     20.43 o 
 -10  -8   7      110.66      159.37     29.63 o 
  -9  -8   7      349.41      359.52     24.66 o 
  -8  -8   7       57.55       71.92     11.77 o 
  -7  -8   7     1566.33     1640.50     52.59 o 
  -6  -8   7      740.27      716.67     27.91 o 
  -5  -8   7     2021.81     2029.59     66.93 o 
  -4  -8   7     1798.34     1791.03     50.13 o 
  -3  -8   7     1261.35     1246.97     36.93 o 
  -2  -8   7        4.67        3.14     10.15 o 
  -1  -8   7      509.05      510.97     18.70 o 
   0  -8   7      101.21       92.30      8.02 o 
   1  -8   7      531.04      497.94     17.39 o 
   2  -8   7      186.34      179.74      9.19 o 
   3  -8   7      590.60      550.26     21.70 o 
   4  -8   7      586.95      519.66     21.39 o 
   5  -8   7       48.44       57.10     11.53 o 
   6  -8   7      438.07      447.92     27.48 o 
   7  -8   7       34.63       36.72     39.13 o 
   8  -8   7      508.16      460.50     32.37 o 
   9  -8   7     1116.51     1126.82     60.64 o 
 -12  -7   7       39.86       65.28     22.12 o 
 -11  -7   7      157.07      119.71     24.74 o 
 -10  -7   7      563.86      546.57     26.56 o 
  -9  -7   7      572.05      564.79     29.49 o 
  -8  -7   7      244.81      256.67     16.61 o 
  -7  -7   7      734.77      696.90     25.67 o 
  -6  -7   7     1626.62     1617.74     45.68 o 
  -5  -7   7      258.23      269.44     12.11 o 
  -4  -7   7      420.29      450.37     14.57 o 
  -3  -7   7      443.48      444.46     14.75 o 
  -2  -7   7      670.65      611.75     19.53 o 
  -1  -7   7      854.35      833.25     25.61 o 
   0  -7   7      951.80      911.21     28.51 o 
   1  -7   7      361.34      346.79     12.97 o 
   2  -7   7     2574.14     2551.86     76.19 o 
   3  -7   7        3.57      -15.53     10.35 o 
   4  -7   7      318.24      305.08     14.75 o 
   5  -7   7      406.48      429.07     18.77 o 
   6  -7   7      564.17      565.12     25.99 o 
   7  -7   7       87.47      143.77     16.02 o 
   8  -7   7      244.43      266.71     24.53 o 
   9  -7   7       31.83        2.75     36.32 o 
 -12  -6   7      468.66      491.60     30.49 o 
 -11  -6   7      160.90      175.65     16.97 o 
 -10  -6   7        3.09       16.56     12.28 o 
  -9  -6   7     1623.85     1670.58     56.66 o 
  -8  -6   7      730.09      721.32     25.71 o 
  -7  -6   7     5496.03     5486.54    154.55 o 
  -6  -6   7      792.22      802.96     24.12 o 
  -5  -6   7      353.21      347.52     13.34 o 
  -4  -6   7       31.64       25.40      5.27 o 
  -3  -6   7      347.32      361.63     11.86 o 
  -2  -6   7       26.89        8.25      5.65 o 
  -1  -6   7     1488.03     1584.69     45.87 o 
   0  -6   7      421.21      470.46     15.82 o 
   1  -6   7     1231.89     1173.20     37.65 o 
   2  -6   7        1.95        8.89      6.81 o 
   3  -6   7     2889.23     3095.84    100.62 o 
   4  -6   7      425.23      397.70     17.00 o 
   5  -6   7      200.49      201.46     12.90 o 
   6  -6   7      224.52      231.35     16.09 o 
   7  -6   7      538.38      536.93     29.73 o 
   8  -6   7        2.31      -14.19     20.33 o 
   9  -6   7      490.37      472.15     37.65 o 
  10  -6   7     1008.68      995.31     62.83 o 
 -13  -5   7      324.08      375.19     34.16 o 
 -12  -5   7      424.87      431.36     27.73 o 
 -11  -5   7        1.48       -5.43     26.56 o 
 -10  -5   7      415.41      403.64     20.92 o 
  -9  -5   7      315.75      299.32     15.33 o 
  -8  -5   7      542.48      529.35     18.96 o 
  -7  -5   7       50.15       48.71      6.77 o 
  -6  -5   7       37.67       23.28      8.85 o 
  -5  -5   7     1032.03     1030.81     28.61 o 
  -4  -5   7      398.52      368.03     12.47 o 
  -3  -5   7     2914.97     2871.85     84.54 o 
  -2  -5   7     2358.12     2197.77     65.20 o 
  -1  -5   7     3530.26     3445.57    101.11 o 
   0  -5   7        1.84        9.19      7.61 o 
   1  -5   7      592.36      551.00     17.23 o 
   2  -5   7      639.75      629.25     20.63 o 
   3  -5   7     1584.74     1627.95     49.40 o 
   4  -5   7      451.24      443.27     17.66 o 
   5  -5   7        8.29       -3.23     16.03 o 
   6  -5   7      453.27      455.30     20.57 o 
   7  -5   7        1.42       27.56     13.57 o 
   8  -5   7       16.78       45.53     16.72 o 
   9  -5   7      173.34      105.81     55.06 o 
  10  -5   7       26.98       25.25     45.28 o 
 -13  -4   7        9.39       48.41     27.27 o 
 -12  -4   7      908.96      929.21     45.42 o 
 -11  -4   7      312.62      329.12     22.06 o 
 -10  -4   7      102.46       89.95     10.46 o 
  -9  -4   7      938.20      904.75     29.52 o 
  -8  -4   7        1.92       -0.74      6.94 o 
  -7  -4   7        0.84       -3.18      8.27 o 
  -6  -4   7     2410.94     2358.22     67.38 o 
  -5  -4   7       85.34      112.18      5.98 o 
  -4  -4   7      171.86      245.86      7.98 o 
  -3  -4   7     6248.23     6689.62    194.74 o 
  -2  -4   7     5101.10     5434.21    158.38 o 
  -1  -4   7     1026.60     1057.38     28.73 o 
   0  -4   7     1935.15     1950.91     51.67 o 
   1  -4   7     1080.25     1132.85     33.10 o 
   2  -4   7      144.05      128.63      7.47 o 
   3  -4   7       63.78      119.65      8.98 o 
   4  -4   7     1740.12     1705.83     56.65 o 
   5  -4   7        3.83        2.25      7.78 o 
   6  -4   7      175.04      186.46     15.75 o 
   7  -4   7     1266.96     1296.38     54.62 o 
   8  -4   7       16.68       -6.94     18.22 o 
   9  -4   7        2.04      -28.72     19.14 o 
  10  -4   7     1461.62     1438.76     74.19 o 
 -13  -3   7      302.62      309.60     24.45 o 
 -12  -3   7       27.84       16.04     15.84 o 
 -11  -3   7      101.18       74.73     19.39 o 
 -10  -3   7      505.33      484.75     19.36 o 
  -9  -3   7      924.38      921.00     28.66 o 
  -8  -3   7      110.75      120.88      8.54 o 
  -7  -3   7       38.92       39.20      9.10 o 
  -6  -3   7      901.37      923.10     26.47 o 
  -5  -3   7     2355.99     2226.48     57.09 o 
  -4  -3   7     4825.22     5007.13    130.49 o 
  -3  -3   7     1419.36     1647.39     41.10 o 
  -2  -3   7      983.13      860.55     23.60 o 
  -1  -3   7     4380.47     4491.70    113.47 o 
   0  -3   7        1.94        7.43      3.98 o 
   1  -3   7     1172.81     1155.58     32.32 o 
   2  -3   7     2090.16     1989.74     56.79 o 
   3  -3   7        3.49       13.07      8.80 o 
   4  -3   7      225.59      260.71     11.38 o 
   5  -3   7      490.17      464.11     17.54 o 
   6  -3   7        3.34       -3.03     16.93 o 
   7  -3   7        6.81        3.22     12.60 o 
   8  -3   7      124.46       86.79     11.69 o 
   9  -3   7      103.98      145.86     31.06 o 
  10  -3   7        3.53      -11.31     20.17 o 
 -14  -2   7       84.34      166.62     27.17 o 
 -13  -2   7       10.24        4.75     29.18 o 
 -12  -2   7      575.22      567.25     25.85 o 
 -11  -2   7      382.19      339.78     16.01 o 
 -10  -2   7        7.11       11.31      9.54 o 
  -9  -2   7      983.87      936.10     27.77 o 
  -8  -2   7      706.02      696.33     20.35 o 
  -7  -2   7     1191.93     1272.63     34.66 o 
  -6  -2   7     1676.91     1559.56     39.29 o 
  -5  -2   7     3420.16     3565.09     87.81 o 
  -4  -2   7     3186.97     3758.85     98.38 o 
  -3  -2   7     1110.05     1000.33     24.73 o 
  -2  -2   7     3981.33     4331.06    109.16 o 
  -1  -2   7      401.14      367.05      9.68 o 
   0  -2   7       78.07       87.28      4.22 o 
   1  -2   7      566.49      634.68     17.25 o 
   2  -2   7       54.06      112.55      5.85 o 
   3  -2   7      783.65      869.66     28.46 o 
   4  -2   7      106.32       88.70     11.26 o 
   5  -2   7      958.76      891.59     31.41 o 
   6  -2   7      482.88      486.50     19.91 o 
   7  -2   7     2555.63     2625.05     96.92 o 
   8  -2   7      690.03      655.34     37.14 o 
   9  -2   7      179.03      171.12     23.17 o 
  10  -2   7      103.15      117.37     27.18 o 
 -14  -1   7      183.95      177.19     37.18 o 
 -13  -1   7       87.10       61.44     16.75 o 
 -12  -1   7      706.33      782.19     33.14 o 
 -11  -1   7       53.55       66.70     13.49 o 
 -10  -1   7     1058.97      993.85     30.76 o 
  -9  -1   7       12.29        2.15      7.02 o 
  -8  -1   7       21.85        5.27      8.16 o 
  -7  -1   7      281.53      237.63      8.39 o 
  -6  -1   7     1556.79     1584.13     41.10 o 
  -5  -1   7      698.80      648.40     17.29 o 
  -4  -1   7     4970.83     5079.65    148.26 o 
  -3  -1   7      129.18      149.89      6.06 o 
  -2  -1   7      230.54      328.28     10.63 o 
  -1  -1   7     2942.32     2663.84     65.63 o 
   0  -1   7     2090.21     1998.97     52.80 o 
   1  -1   7     2229.14     2223.34     58.62 o 
   2  -1   7     1389.39     1304.48     37.73 o 
   3  -1   7       29.14        8.81      7.48 o 
   4  -1   7      189.46      176.60     12.88 o 
   5  -1   7      186.18      205.08     11.43 o 
   6  -1   7      693.07      709.22     29.62 o 
   7  -1   7      732.10      718.48     35.43 o 
   8  -1   7      590.42      563.88     33.31 o 
   9  -1   7      845.71      823.02     44.91 o 
  10  -1   7      255.48      287.34     39.49 o 
 -14   0   7      305.08      393.76     31.53 o 
 -13   0   7       20.45       17.35     19.97 o 
 -12   0   7      290.67      308.05     17.74 o 
 -11   0   7     1781.38     1746.06     58.65 o 
 -10   0   7      138.30      162.37     13.85 o 
  -9   0   7      909.47      895.45     25.63 o 
  -8   0   7     2060.77     1976.71     51.40 o 
  -7   0   7       22.09        9.67      4.39 o 
  -6   0   7     1151.27     1085.37     29.57 o 
  -5   0   7     1160.51     1102.22     29.04 o 
  -4   0   7      216.56      249.45      9.38 o 
  -3   0   7       40.30       33.52      5.77 o 
  -2   0   7     3484.96     3663.21     99.20 o 
  -1   0   7     1299.63     1265.66     31.00 o 
   0   0   7      127.76      131.73      5.68 o 
   1   0   7      690.01      818.69     24.37 o 
   2   0   7      717.35      642.13     21.39 o 
   3   0   7      341.66      321.19     12.54 o 
   4   0   7      327.49      306.68     12.20 o 
   5   0   7     3807.87     3790.62    112.02 o 
   6   0   7        5.59        0.12     13.30 o 
   7   0   7      818.66      779.52     37.83 o 
   8   0   7       78.24       95.30     24.27 o 
   9   0   7      457.15      462.27     30.65 o 
  10   0   7        6.00      -16.85     21.14 o 
 -14   1   7      658.58      694.25     38.30 o 
 -13   1   7      205.18      195.40     23.83 o 
 -12   1   7      326.88      321.47     19.40 o 
 -11   1   7      344.93      329.77     15.02 o 
 -10   1   7       87.90      100.87      9.73 o 
  -9   1   7       64.91       48.05     10.07 o 
  -8   1   7     1192.17     1219.29     32.59 o 
  -7   1   7      383.50      370.61     11.99 o 
  -6   1   7      706.47      757.98     21.38 o 
  -5   1   7       94.24      131.89      6.07 o 
  -4   1   7     5312.17     5320.27    126.53 o 
  -3   1   7       19.87        2.22      2.87 o 
  -2   1   7      372.18      430.33     11.00 o 
  -1   1   7      957.72      867.16     22.38 o 
   0   1   7      155.63      139.39      6.08 o 
   1   1   7        2.50       11.19      6.08 o 
   2   1   7     1897.64     1853.66     57.97 o 
   3   1   7     1397.96     1442.26     45.97 o 
   4   1   7      165.72      175.25      9.84 o 
   5   1   7     1577.28     1534.93     49.66 o 
   6   1   7      676.02      706.22     30.05 o 
   7   1   7     1899.62     1846.10     80.63 o 
   8   1   7      159.91      190.46     29.94 o 
   9   1   7       13.52        7.66     28.78 o 
  10   1   7      305.37      375.35     43.23 o 
 -14   2   7      241.51      202.23     23.13 o 
 -13   2   7       33.72       10.41     21.37 o 
 -12   2   7      440.71      463.12     27.20 o 
 -11   2   7      193.56      215.80     20.09 o 
 -10   2   7     1029.23     1034.19     34.40 o 
  -9   2   7     1261.70     1247.40     37.19 o 
  -8   2   7     1114.56     1073.70     31.04 o 
  -7   2   7       40.45       46.80      6.79 o 
  -6   2   7      132.56      115.71      7.04 o 
  -5   2   7     2222.99     2209.13     56.60 o 
  -4   2   7      158.77      141.58      5.63 o 
  -3   2   7      179.65      213.75      6.71 o 
  -2   2   7     1606.19     1563.91     37.09 o 
  -1   2   7       48.47       68.77      4.28 o 
   0   2   7      676.78      694.47     18.93 o 
   1   2   7       44.52       58.66      7.53 o 
   2   2   7      811.31      758.81     23.45 o 
   3   2   7     1364.97     1282.83     39.65 o 
   4   2   7       15.78       -4.70      8.17 o 
   5   2   7     2797.71     2737.42     90.05 o 
   6   2   7        3.27      -12.94     12.07 o 
   7   2   7      422.29      388.93     23.91 o 
   8   2   7       56.87       43.66     18.28 o 
   9   2   7      569.54      536.78     34.55 o 
  10   2   7       23.82       13.30     20.37 o 
 -13   3   7       36.25       61.15     20.96 o 
 -12   3   7      287.81      306.47     22.44 o 
 -11   3   7     1640.51     1660.98     63.63 o 
 -10   3   7      799.33      788.64     31.04 o 
  -9   3   7        2.01       25.18      9.05 o 
  -8   3   7       35.95       36.26      9.17 o 
  -7   3   7       88.31       83.69      7.10 o 
  -6   3   7     3192.08     3170.36     86.45 o 
  -5   3   7      483.26      533.13     15.76 o 
  -4   3   7       32.93       24.06      4.15 o 
  -3   3   7     1137.04     1087.60     27.90 o 
  -2   3   7     1747.93     2013.29     46.30 o 
  -1   3   7     1387.91     1367.59     34.70 o 
   0   3   7     5330.38     5252.12    132.81 o 
   1   3   7      178.55      179.40      7.08 o 
   2   3   7     1080.11     1057.94     33.23 o 
   3   3   7     3549.00     3448.52    106.72 o 
   4   3   7        3.56       -0.41     14.24 o 
   5   3   7      984.28      928.69     35.50 o 
   6   3   7      127.60      111.77     14.18 o 
   7   3   7      202.22      162.09     25.71 o 
   8   3   7      137.41      186.29     19.38 o 
   9   3   7      316.66      337.06     28.40 o 
  10   3   7      341.92      381.20     45.05 o 
 -13   4   7      135.37      124.84     27.26 o 
 -12   4   7       64.05       22.33     17.02 o 
 -11   4   7      173.51      228.14     32.83 o 
 -10   4   7       20.63        8.88     13.20 o 
  -9   4   7     1168.77     1141.14     44.72 o 
  -8   4   7       12.06       -0.73      7.01 o 
  -7   4   7       25.73       40.69      6.48 o 
  -6   4   7     2114.04     2167.83     60.12 o 
  -5   4   7        0.52        9.96      7.01 o 
  -4   4   7       61.15       30.86      4.54 o 
  -3   4   7      946.89     1012.07     25.48 o 
  -2   4   7     1297.63     1430.61     35.28 o 
  -1   4   7      370.46      361.51     11.32 o 
   0   4   7     1492.24     1591.68     40.44 o 
   1   4   7      676.42      764.50     21.37 o 
   2   4   7      128.43      131.23      9.76 o 
   3   4   7      352.56      305.02     13.38 o 
   4   4   7        2.52       15.86     12.04 o 
   5   4   7       69.45       65.24     11.25 o 
   6   4   7      556.03      539.60     25.68 o 
   7   4   7       25.97       -7.66     17.71 o 
   8   4   7       48.57      -31.85     21.23 o 
   9   4   7     1125.57     1134.54     55.61 o 
 -13   5   7      891.11      934.35     52.35 o 
 -12   5   7      172.45      179.25     24.26 o 
 -11   5   7      357.78      373.79     27.03 o 
 -10   5   7      315.68      279.83     20.06 o 
  -9   5   7      380.96      343.76     20.13 o 
  -8   5   7     2274.50     2147.47     68.09 o 
  -7   5   7      739.82      737.45     22.74 o 
  -6   5   7     2811.16     2872.24     79.01 o 
  -5   5   7       33.81       10.66      7.88 o 
  -4   5   7      534.07      556.91     16.78 o 
  -3   5   7     1811.87     1765.04     44.62 o 
  -2   5   7     2462.26     2356.50     58.97 o 
  -1   5   7       77.08       84.22      5.83 o 
   0   5   7     5857.57     5990.50    151.54 o 
   1   5   7      133.55      102.71      7.45 o 
   2   5   7       61.58       69.05     10.85 o 
   3   5   7     1045.14      949.55     34.20 o 
   4   5   7        0.51        3.91     11.11 o 
   5   5   7       21.29       32.34     15.04 o 
   6   5   7     1065.61     1066.05     50.16 o 
   7   5   7        5.31       29.33     16.38 o 
   8   5   7      355.49      401.82     27.38 o 
   9   5   7      106.66      135.06     28.61 o 
 -12   6   7      294.84      277.81     33.06 o 
 -11   6   7      134.37      170.29     30.27 o 
 -10   6   7      591.72      552.90     30.59 o 
  -9   6   7       53.30       44.06     10.30 o 
  -8   6   7     1805.27     1790.82     60.20 o 
  -7   6   7       25.85       17.91      7.65 o 
  -6   6   7      210.87      215.49     10.59 o 
  -5   6   7       50.02       55.66      6.33 o 
  -4   6   7       32.39       39.00      5.67 o 
  -3   6   7      686.04      695.05     20.54 o 
  -2   6   7      136.61      129.58      7.42 o 
  -1   6   7      370.81      362.48     13.48 o 
   0   6   7       21.10       29.33     11.46 o 
   1   6   7      314.04      329.61     11.55 o 
   2   6   7        6.26       -1.09     11.69 o 
   3   6   7        1.77       -5.56      9.24 o 
   4   6   7      867.75      872.98     39.02 o 
   5   6   7      202.84      173.77     19.51 o 
   6   6   7      325.65      391.87     28.13 o 
   7   6   7      203.07      164.58     21.93 o 
   8   6   7      272.33      300.52     25.32 o 
 -12   7   7       72.00       60.38     23.88 o 
 -11   7   7      866.14      913.74     50.31 o 
 -10   7   7       83.00       71.27     25.44 o 
  -9   7   7       80.45      100.42     19.86 o 
  -8   7   7      599.03      664.99     28.63 o 
  -7   7   7      301.20      238.04     12.90 o 
  -6   7   7        0.84        4.94     10.84 o 
  -5   7   7     2325.12     2293.23     66.20 o 
  -4   7   7     1991.17     1935.88     52.42 o 
  -3   7   7      268.21      280.27     10.87 o 
  -2   7   7     4710.46     4744.41    124.69 o 
  -1   7   7     1150.88     1172.68     35.52 o 
   0   7   7      107.47      106.69     10.54 o 
   1   7   7     1375.18     1367.60     42.67 o 
   2   7   7      280.04      273.01     15.20 o 
   3   7   7       27.74       29.09     11.27 o 
   4   7   7      547.75      573.05     26.38 o 
   5   7   7      111.19       78.59     33.96 o 
   6   7   7      525.44      498.58     37.53 o 
   7   7   7      498.05      498.66     33.73 o 
   8   7   7       66.84       19.01     26.21 o 
 -11   8   7       52.24       76.23     33.86 o 
 -10   8   7        2.93        7.30     26.43 o 
  -9   8   7       59.40       95.71     16.92 o 
  -8   8   7     1506.37     1486.09     54.23 o 
  -7   8   7      119.41      131.38     21.09 o 
  -6   8   7        5.81        9.77     14.42 o 
  -5   8   7      210.22      219.24     11.58 o 
  -4   8   7      149.23      147.14     13.69 o 
  -3   8   7      110.86      130.36      9.17 o 
  -2   8   7      136.49      175.76     12.26 o 
  -1   8   7     1468.95     1509.55     51.18 o 
   0   8   7     1030.61      940.26     33.76 o 
   1   8   7      597.13      638.71     26.00 o 
   2   8   7      308.88      322.14     21.72 o 
   3   8   7       52.25       54.91     21.36 o 
   4   8   7       14.67        0.12     21.73 o 
   5   8   7      117.80      193.39     52.56 o 
   6   8   7      584.53      573.26     42.04 o 
   7   8   7      121.65      129.78     35.89 o 
 -11   9   7      178.18      157.04     33.94 o 
 -10   9   7        0.25        9.85     29.78 o 
  -9   9   7      177.74      194.70     21.45 o 
  -8   9   7      763.43      797.38     35.58 o 
  -7   9   7      798.41      746.55     32.95 o 
  -6   9   7       54.22       40.76     19.51 o 
  -5   9   7      266.52      350.77     17.20 o 
  -4   9   7        8.77       15.26      9.13 o 
  -3   9   7       61.32       69.71      9.05 o 
  -2   9   7      415.63      409.33     21.16 o 
  -1   9   7      301.58      275.41     19.38 o 
   0   9   7      253.01      279.30     19.92 o 
   1   9   7      584.85      623.94     30.45 o 
   2   9   7      461.01      427.62     20.65 o 
   3   9   7      101.42      111.82     24.48 o 
   4   9   7      119.66      148.93     44.32 o 
   5   9   7      270.84      243.31     33.01 o 
   6   9   7      226.53      179.60     29.07 o 
 -10  10   7      107.34      145.09     29.48 o 
  -9  10   7        0.77       -9.73     24.48 o 
  -8  10   7      561.70      575.48     30.24 o 
  -7  10   7      966.37      954.47     41.29 o 
  -6  10   7      488.09      479.48     22.21 o 
  -5  10   7       34.84       49.13     13.84 o 
  -4  10   7     1054.12     1027.94     35.68 o 
  -3  10   7      184.00      184.63     16.20 o 
  -2  10   7        5.40      -24.67     16.45 o 
  -1  10   7       89.84       97.64     25.93 o 
   0  10   7      146.21      165.57     14.23 o 
   1  10   7        2.28       36.38     12.64 o 
   2  10   7     1018.93     1025.49     49.24 o 
   3  10   7      187.85      248.32     33.24 o 
   4  10   7        1.33       37.74     25.05 o 
   5  10   7        2.00       64.03     38.24 o 
  -8  11   7      282.73      349.98     36.78 o 
  -7  11   7     1022.91      994.91     45.70 o 
  -6  11   7      114.61       72.38     16.72 o 
  -5  11   7       10.67      -23.52     15.68 o 
  -4  11   7      796.18      801.74     37.51 o 
  -3  11   7       27.96       14.07     17.90 o 
  -2  11   7        6.46       31.99     19.11 o 
  -1  11   7      982.29     1106.45     58.51 o 
   0  11   7        2.51       -3.92     20.28 o 
   1  11   7      363.18      323.73     33.84 o 
   2  11   7     1685.06     1669.68     84.14 o 
   3  11   7      145.83      178.59     25.09 o 
  -6  12   7      427.14      515.35     30.65 o 
  -5  12   7       13.14       23.50     17.54 o 
  -4  12   7      234.25      251.74     25.43 o 
  -3  12   7       56.26       94.74     22.20 o 
  -2  12   7       30.38       24.71     26.49 o 
  -1  12   7        0.03       33.64     22.09 o 
   0  12   7        2.72      -21.44     25.59 o 
   1  12   7      117.35      172.51     28.26 o 
  -3 -14   8       27.20       43.11     43.43 o 
  -2 -14   8      371.82      390.02     31.29 o 
  -1 -14   8      563.89      535.17     37.25 o 
   0 -14   8       21.29       -6.82     28.98 o 
  -6 -13   8        0.64      -23.49     40.98 o 
  -5 -13   8      114.16      122.98     31.23 o 
  -4 -13   8     1071.55     1065.60     47.70 o 
  -3 -13   8       22.91       66.08     27.31 o 
  -2 -13   8       28.57       16.58     24.29 o 
  -1 -13   8        2.98       28.39     25.94 o 
   0 -13   8        2.67      -36.23     24.16 o 
   1 -13   8       30.88       18.17     27.35 o 
   2 -13   8      207.72      183.18     22.86 o 
   3 -13   8      207.83      240.31     25.79 o 
  -8 -12   8        0.33       10.30     40.17 o 
  -7 -12   8      201.67      212.53     34.16 o 
  -6 -12   8      131.78      156.76     28.78 o 
  -5 -12   8      115.23      145.23     28.10 o 
  -4 -12   8        1.85       36.95     26.70 o 
  -3 -12   8      306.09      240.12     29.27 o 
  -2 -12   8       20.75       22.46     17.07 o 
  -1 -12   8     1452.97     1428.17     60.38 o 
   0 -12   8       56.54       51.55     19.67 o 
   1 -12   8      256.09      323.60     30.35 o 
   2 -12   8      667.39      746.58     37.94 o 
   3 -12   8      705.49      670.97     35.76 o 
   4 -12   8        7.82       16.78     16.95 o 
   5 -12   8      614.88      672.38     37.44 o 
  -9 -11   8      246.61      206.80     26.92 o 
  -8 -11   8       71.33       55.89     33.88 o 
  -7 -11   8     1733.02     1840.99     81.51 o 
  -6 -11   8      251.12      249.76     16.10 o 
  -5 -11   8      146.08      148.67     18.65 o 
  -4 -11   8      343.81      371.81     25.23 o 
  -3 -11   8       16.74      -18.60     18.89 o 
  -2 -11   8        2.32      -14.11     22.43 o 
  -1 -11   8      366.50      337.96     19.52 o 
   0 -11   8      319.63      294.50     14.55 o 
   1 -11   8      114.43       98.85     11.02 o 
   2 -11   8      544.56      551.42     24.85 o 
   3 -11   8      793.24      794.19     39.71 o 
   4 -11   8      121.52      135.79     27.89 o 
   5 -11   8      104.22       75.43     28.55 o 
   6 -11   8      421.92      484.78     28.75 o 
 -10 -10   8       56.94       99.84     30.33 o 
  -9 -10   8      121.06      157.48     23.00 o 
  -8 -10   8        0.39       18.12     23.03 o 
  -7 -10   8     1478.28     1440.38     55.82 o 
  -6 -10   8      477.11      449.33     19.54 o 
  -5 -10   8      175.10      177.81     10.47 o 
  -4 -10   8       13.47       14.70     13.16 o 
  -3 -10   8        9.81       32.89     10.74 o 
  -2 -10   8      806.09      800.17     30.69 o 
  -1 -10   8      113.75      123.72     12.02 o 
   0 -10   8      100.81      105.40     11.99 o 
   1 -10   8       50.32       36.37      7.79 o 
   2 -10   8       11.85        7.46     16.30 o 
   3 -10   8      241.93      247.91     21.57 o 
   4 -10   8       47.38       48.53     14.64 o 
   5 -10   8      395.38      421.82     40.02 o 
   6 -10   8       94.37       81.47     28.08 o 
   7 -10   8      105.05       66.26     24.52 o 
 -11  -9   8        1.79      -33.28     38.50 o 
 -10  -9   8       52.92       65.34     43.63 o 
  -9  -9   8      632.16      688.23     39.52 o 
  -8  -9   8      563.04      582.27     26.96 o 
  -7  -9   8       86.42       81.93     21.33 o 
  -6  -9   8       12.84       19.83     12.54 o 
  -5  -9   8      604.92      561.72     20.59 o 
  -4  -9   8      588.61      585.10     20.64 o 
  -3  -9   8     1215.65     1323.59     47.40 o 
  -2  -9   8      877.67      801.76     27.59 o 
  -1  -9   8        1.26       -5.13      6.66 o 
   0  -9   8       35.32       35.81     13.09 o 
   1  -9   8     1905.57     1958.20     61.82 o 
   2  -9   8      292.56      243.60     11.66 o 
   3  -9   8      151.14      123.94     13.89 o 
   4  -9   8      551.69      604.14     25.92 o 
   5  -9   8       19.73       -2.71     19.34 o 
   6  -9   8       35.59       -0.75     21.29 o 
   7  -9   8      652.30      619.21     35.20 o 
   8  -9   8       11.00       19.51     22.84 o 
 -11  -8   8      249.74      210.91     19.61 o 
 -10  -8   8      101.11       59.39     30.06 o 
  -9  -8   8        3.48       14.26     26.12 o 
  -8  -8   8       59.33       28.71     13.10 o 
  -7  -8   8        0.30      -11.12     13.35 o 
  -6  -8   8      747.41      772.82     28.32 o 
  -5  -8   8     1692.93     1678.15     49.05 o 
  -4  -8   8       48.20       55.71      9.95 o 
  -3  -8   8      105.01       92.25      6.33 o 
  -2  -8   8       18.75       23.05      8.88 o 
  -1  -8   8     1433.42     1452.38     42.85 o 
   0  -8   8        1.49       -3.90      5.94 o 
   1  -8   8      198.21      189.92      9.74 o 
   2  -8   8        3.20       -1.53      9.27 o 
   3  -8   8      173.03      186.61     11.40 o 
   4  -8   8       19.92       44.17     12.49 o 
   5  -8   8      274.54      314.59     31.47 o 
   6  -8   8      177.02      179.71     27.09 o 
   7  -8   8        5.64      -26.07     17.38 o 
   8  -8   8      367.49      362.53     29.67 o 
 -12  -7   8      785.75      802.85     42.69 o 
 -11  -7   8      102.65      106.56     17.96 o 
 -10  -7   8        0.60       -8.71     33.80 o 
  -9  -7   8      515.02      506.42     22.33 o 
  -8  -7   8      585.03      592.20     24.26 o 
  -7  -7   8       58.84       51.74     17.38 o 
  -6  -7   8     2274.11     2181.75     65.70 o 
  -5  -7   8       99.59       89.16      8.08 o 
  -4  -7   8      117.82      123.06      6.99 o 
  -3  -7   8     3024.96     3004.42     82.11 o 
  -2  -7   8      555.48      595.70     19.31 o 
  -1  -7   8     2009.74     2059.81     59.33 o 
   0  -7   8      145.10      171.36      8.33 o 
   1  -7   8      111.31      129.29      9.37 o 
   2  -7   8      593.11      569.92     19.97 o 
   3  -7   8       47.54       42.98     14.20 o 
   4  -7   8      105.61      149.74     12.49 o 
   5  -7   8      616.02      624.47     23.59 o 
   6  -7   8       66.91       51.24     21.31 o 
   7  -7   8      572.27      538.54     34.18 o 
   8  -7   8      214.30      218.19     23.69 o 
   9  -7   8      160.23      156.17     26.00 o 
 -12  -6   8      538.48      592.96     33.96 o 
 -11  -6   8      160.22      211.44     26.35 o 
 -10  -6   8      382.12      339.69     18.57 o 
  -9  -6   8        3.09      -12.59     11.67 o 
  -8  -6   8       59.30       67.53      9.14 o 
  -7  -6   8        0.41        0.73     10.29 o 
  -6  -6   8       99.60      110.49      8.84 o 
  -5  -6   8      490.80      476.38     15.18 o 
  -4  -6   8     1958.66     1928.62     53.46 o 
  -3  -6   8      225.68      222.14     10.21 o 
  -2  -6   8       50.96       64.75     10.04 o 
  -1  -6   8     4327.93     4336.61    132.80 o 
   0  -6   8      572.48      606.44     19.05 o 
   1  -6   8     1430.65     1449.67     42.15 o 
   2  -6   8     2152.86     2109.17     60.72 o 
   3  -6   8      856.62      843.15     27.42 o 
   4  -6   8      216.22      216.29     17.87 o 
   5  -6   8       16.01       11.02      9.28 o 
   6  -6   8       14.00       15.74     13.96 o 
   7  -6   8      155.35      123.64     28.63 o 
   8  -6   8       43.22        7.62     20.92 o 
   9  -6   8       14.48      -28.62     26.20 o 
 -13  -5   8       19.01       40.38     19.71 o 
 -12  -5   8      458.77      444.75     28.92 o 
 -11  -5   8       88.51      129.01     20.45 o 
 -10  -5   8       69.56       70.87     12.95 o 
  -9  -5   8     1634.04     1598.05     51.72 o 
  -8  -5   8     2251.59     2303.11     69.29 o 
  -7  -5   8       69.95       78.22     11.28 o 
  -6  -5   8      506.98      450.85     14.72 o 
  -5  -5   8      487.40      435.66     13.65 o 
  -4  -5   8       66.16       47.37      8.77 o 
  -3  -5   8       74.50       61.61      5.85 o 
  -2  -5   8     3575.47     3696.78    108.53 o 
  -1  -5   8     6876.36     7121.54    191.79 o 
   0  -5   8      990.11     1003.45     29.75 o 
   1  -5   8        8.23       21.89      7.58 o 
   2  -5   8     1239.41     1174.58     34.84 o 
   3  -5   8       43.40       21.45     10.64 o 
   4  -5   8        9.30       10.27     14.60 o 
   5  -5   8     1427.05     1417.64     50.94 o 
   6  -5   8      747.33      623.96     27.46 o 
   7  -5   8      341.86      354.35     28.72 o 
   8  -5   8     1162.36     1153.74     60.12 o 
   9  -5   8       72.48       50.72     37.08 o 
 -13  -4   8       27.81       54.05     18.50 o 
 -12  -4   8       16.10       59.06     23.92 o 
 -11  -4   8      341.06      333.76     23.81 o 
 -10  -4   8       62.98       59.75     10.24 o 
  -9  -4   8        0.99      -16.49     10.99 o 
  -8  -4   8      164.97      168.43      9.07 o 
  -7  -4   8     1281.93     1254.50     37.16 o 
  -6  -4   8      107.12      130.20      6.85 o 
  -5  -4   8       58.68       55.25      5.83 o 
  -4  -4   8      683.59      658.40     18.12 o 
  -3  -4   8      333.17      278.13      9.30 o 
  -2  -4   8     2562.10     2467.91     70.03 o 
  -1  -4   8     6752.76     6774.87    182.45 o 
   0  -4   8     4673.71     4590.28    119.78 o 
   1  -4   8        6.45        3.76      6.22 o 
   2  -4   8       27.62       38.87      9.41 o 
   3  -4   8      691.36      650.44     22.52 o 
   4  -4   8        3.43       21.23     11.31 o 
   5  -4   8      912.39      936.78     35.03 o 
   6  -4   8       52.20       51.06     10.90 o 
   7  -4   8       46.45       41.79     15.13 o 
   8  -4   8       25.46      -18.53     26.99 o 
   9  -4   8       41.43       49.14     31.43 o 
  10  -4   8        2.03        8.73     29.49 o 
 -13  -3   8       32.11       53.81     23.53 o 
 -12  -3   8        1.00        4.06     15.09 o 
 -11  -3   8     1410.53     1398.47     51.38 o 
 -10  -3   8       22.66       20.78     11.90 o 
  -9  -3   8      172.48      190.24     14.64 o 
  -8  -3   8     1137.84     1118.92     33.61 o 
  -7  -3   8      163.68      183.01      7.65 o 
  -6  -3   8      101.28      118.19      7.00 o 
  -5  -3   8     1633.53     1512.98     39.38 o 
  -4  -3   8       18.10       16.37      4.20 o 
  -3  -3   8       81.39       71.48      6.43 o 
  -2  -3   8      133.99      123.33      5.99 o 
  -1  -3   8     3530.79     3808.34     96.51 o 
   0  -3   8     8463.75     8930.97    248.90 o 
   1  -3   8     3211.48     3459.18     94.00 o 
   2  -3   8      109.90      110.19      5.75 o 
   3  -3   8     1108.63     1007.58     30.14 o 
   4  -3   8        4.20        5.38      8.92 o 
   5  -3   8      620.11      660.99     24.74 o 
   6  -3   8      603.35      610.03     26.45 o 
   7  -3   8       11.24       22.80     13.10 o 
   8  -3   8     1110.36     1056.69     49.47 o 
   9  -3   8      258.45      261.64     23.40 o 
  10  -3   8      361.28      316.31     33.86 o 
 -14  -2   8       90.00       88.55     22.54 o 
 -13  -2   8       14.74       29.94     18.61 o 
 -12  -2   8       60.10       42.89     15.12 o 
 -11  -2   8      984.17      974.42     34.87 o 
 -10  -2   8       24.58       34.64     11.30 o 
  -9  -2   8      431.42      484.57     14.82 o 
  -8  -2   8      121.56      132.68      6.63 o 
  -7  -2   8       33.71       42.04      6.81 o 
  -6  -2   8     1349.78     1298.82     33.16 o 
  -5  -2   8        2.61        1.68      7.00 o 
  -4  -2   8      665.86      601.62     19.65 o 
  -3  -2   8     1104.10     1059.52     31.16 o 
  -2  -2   8      781.98      783.75     20.92 o 
  -1  -2   8      484.07      427.77     11.12 o 
   0  -2   8      580.58      535.11     15.28 o 
   1  -2   8      890.75      893.19     24.63 o 
   2  -2   8     1338.91     1280.83     34.76 o 
   3  -2   8      603.01      571.77     19.01 o 
   4  -2   8      524.82      548.81     19.58 o 
   5  -2   8        1.76       -5.11      9.57 o 
   6  -2   8      306.20      302.19     22.49 o 
   7  -2   8        2.90        3.52     22.13 o 
   8  -2   8       83.09      121.69     35.28 o 
   9  -2   8        1.54       28.28     23.50 o 
  10  -2   8      188.01      196.67     28.69 o 
 -14  -1   8      131.33      101.70     28.45 o 
 -13  -1   8      307.97      324.63     31.82 o 
 -12  -1   8       22.13       64.86     12.74 o 
 -11  -1   8      316.95      320.92     15.27 o 
 -10  -1   8      327.57      332.65     13.72 o 
  -9  -1   8       41.64       24.27      7.46 o 
  -8  -1   8     2250.80     2241.45     57.99 o 
  -7  -1   8     1893.52     1785.14     47.89 o 
  -6  -1   8       11.00       12.01      6.35 o 
  -5  -1   8     4030.78     3974.71    100.69 o 
  -4  -1   8     1631.77     1731.71     49.79 o 
  -3  -1   8       32.48       12.86      6.42 o 
  -2  -1   8      282.10      353.96     11.93 o 
  -1  -1   8      406.54      390.66     11.01 o 
   0  -1   8     2380.88     2304.32     60.84 o 
   1  -1   8       57.40       84.83      7.66 o 
   2  -1   8       12.36       17.91      5.65 o 
   3  -1   8     2360.90     2331.55     69.46 o 
   4  -1   8      312.45      285.42     12.28 o 
   5  -1   8      484.01      462.49     18.79 o 
   6  -1   8     1575.50     1629.10     61.59 o 
   7  -1   8       64.21       31.84     20.87 o 
   8  -1   8       58.58       39.83     21.86 o 
   9  -1   8     2354.93     2404.46    114.48 o 
  10  -1   8      130.35      140.53     23.99 o 
 -14   0   8       32.33       61.12     64.21 o 
 -13   0   8     1303.19     1344.36     56.62 o 
 -12   0   8        2.22       -0.12     30.46 o 
 -11   0   8      132.50      119.80      9.84 o 
 -10   0   8      850.67      877.34     28.39 o 
  -9   0   8      684.30      685.77     20.44 o 
  -8   0   8     1806.80     1823.28     49.06 o 
  -7   0   8      171.82      175.55      7.32 o 
  -6   0   8     1442.53     1362.40     35.84 o 
  -5   0   8       49.85       25.51      7.18 o 
  -4   0   8       75.79      126.06      6.88 o 
  -3   0   8      401.23      356.17     11.69 o 
  -2   0   8     4747.57     4901.25    132.45 o 
  -1   0   8     1420.75     1485.48     36.31 o 
   0   0   8     1598.63     1482.19     41.10 o 
   1   0   8     1833.23     1723.08     49.60 o 
   2   0   8        2.45       -9.62      7.93 o 
   3   0   8     1237.27     1292.86     41.33 o 
   4   0   8        6.60        5.01      8.71 o 
   5   0   8       41.92       65.20     11.98 o 
   6   0   8       16.28       19.03     11.19 o 
   7   0   8       52.91       55.59     15.85 o 
   8   0   8      682.80      661.86     38.11 o 
   9   0   8      205.56      170.64     23.90 o 
  10   0   8        2.42      -40.53     28.63 o 
 -14   1   8        0.72      -12.36     42.70 o 
 -13   1   8      163.45      191.39     20.94 o 
 -12   1   8       91.19       49.27     45.93 o 
 -11   1   8        1.15        3.83     10.40 o 
 -10   1   8     2200.05     2215.48     69.53 o 
  -9   1   8      208.45      225.38     11.22 o 
  -8   1   8      168.83      172.86      7.83 o 
  -7   1   8     2200.23     2122.97     56.71 o 
  -6   1   8      790.41      732.28     19.59 o 
  -5   1   8      133.05      157.97      5.90 o 
  -4   1   8     2952.26     3025.96     72.56 o 
  -3   1   8      148.42      165.03      5.50 o 
  -2   1   8       53.48       49.77      3.33 o 
  -1   1   8     1301.20     1490.64     38.73 o 
   0   1   8      616.79      549.69     16.57 o 
   1   1   8     1272.18     1185.80     34.83 o 
   2   1   8      132.20      142.60      7.97 o 
   3   1   8       35.22       22.38     10.07 o 
   4   1   8     2088.78     2078.51     65.62 o 
   5   1   8     1652.68     1742.18     65.47 o 
   6   1   8     2981.95     3052.79    119.84 o 
   7   1   8      327.13      392.33     31.70 o 
   8   1   8      286.27      324.08     24.99 o 
   9   1   8      883.11      897.31     49.56 o 
  10   1   8      594.33      581.15     39.76 o 
 -14   2   8       75.85       25.29     23.50 o 
 -13   2   8       56.81       41.14     21.82 o 
 -12   2   8      255.05      242.51     20.52 o 
 -11   2   8        3.69       -9.88      9.71 o 
 -10   2   8        1.23        6.05      8.75 o 
  -9   2   8       33.64       32.38      7.48 o 
  -8   2   8     1266.74     1272.45     35.22 o 
  -7   2   8       75.39       81.70      7.90 o 
  -6   2   8      928.89     1020.84     27.32 o 
  -5   2   8     2084.61     2039.54     48.25 o 
  -4   2   8       88.62       69.63      7.28 o 
  -3   2   8      993.54      998.67     24.42 o 
  -2   2   8     4710.93     4566.04    108.83 o 
  -1   2   8      560.32      560.24     15.72 o 
   0   2   8       11.47       11.37      8.81 o 
   1   2   8      238.60      322.23     11.27 o 
   2   2   8      214.79      238.73     10.09 o 
   3   2   8      181.41      154.86      8.67 o 
   4   2   8     1858.18     1854.60     59.10 o 
   5   2   8       31.98       19.14     14.81 o 
   6   2   8      159.40      157.37     22.08 o 
   7   2   8      289.35      293.41     26.68 o 
   8   2   8       33.81       44.39     20.45 o 
   9   2   8        1.78      -30.58     20.39 o 
 -13   3   8      109.08      110.14     19.49 o 
 -12   3   8      415.41      406.17     25.72 o 
 -11   3   8        1.57       -2.04     12.21 o 
 -10   3   8       53.29       61.17     23.28 o 
  -9   3   8     2029.59     2033.08     67.69 o 
  -8   3   8       32.87       32.39     11.60 o 
  -7   3   8      181.46      190.86      9.34 o 
  -6   3   8     1682.60     1653.32     44.65 o 
  -5   3   8        1.77       10.86      9.63 o 
  -4   3   8       69.79      107.70      5.51 o 
  -3   3   8      294.02      269.04      8.76 o 
  -2   3   8      648.00      701.39     17.77 o 
  -1   3   8      417.90      442.58     12.16 o 
   0   3   8       23.24       18.92      7.27 o 
   1   3   8      288.79      284.04      9.51 o 
   2   3   8        8.06       13.22      9.04 o 
   3   3   8        4.71      -13.78     11.88 o 
   4   3   8     1043.93     1019.98     38.05 o 
   5   3   8      290.18      333.84     20.64 o 
   6   3   8       72.27       76.52     21.56 o 
   7   3   8     2767.40     2759.37    118.88 o 
   8   3   8      107.64      145.02     30.46 o 
   9   3   8        1.49      -13.50     23.88 o 
 -13   4   8       99.60       87.80     28.78 o 
 -12   4   8      595.89      611.66     40.36 o 
 -11   4   8      270.12      304.43     22.14 o 
 -10   4   8        0.49      -21.71     14.47 o 
  -9   4   8     3008.92     2887.75    105.99 o 
  -8   4   8      431.41      355.09     13.65 o 
  -7   4   8     2234.32     2125.89     59.21 o 
  -6   4   8       13.83       12.19      5.90 o 
  -5   4   8     1644.23     1597.33     41.90 o 
  -4   4   8      735.65      693.48     18.39 o 
  -3   4   8      976.37      991.92     24.56 o 
  -2   4   8      391.60      358.41     11.06 o 
  -1   4   8     2107.21     2072.84     53.72 o 
   0   4   8        0.76       16.48      5.51 o 
   1   4   8     1415.71     1343.46     35.76 o 
   2   4   8      972.81      916.26     27.46 o 
   3   4   8       50.66       75.19      9.13 o 
   4   4   8     2220.43     2202.68     77.45 o 
   5   4   8      170.02      185.61     19.07 o 
   6   4   8       78.08       45.19     14.19 o 
   7   4   8      171.99      149.33     23.15 o 
   8   4   8       57.45       28.25     26.50 o 
   9   4   8       58.33       62.74     20.86 o 
 -13   5   8        1.11       50.19     24.99 o 
 -12   5   8      677.90      636.92     38.72 o 
 -11   5   8      117.14      167.12     21.84 o 
 -10   5   8      105.81      141.81     17.09 o 
  -9   5   8     1055.53     1004.34     42.58 o 
  -8   5   8       96.37      116.75     15.32 o 
  -7   5   8      168.28      211.95     10.01 o 
  -6   5   8      746.57      732.77     20.74 o 
  -5   5   8       10.70       18.37      5.70 o 
  -4   5   8      374.60      398.65     12.37 o 
  -3   5   8      822.10      820.92     21.45 o 
  -2   5   8       16.31       14.97      5.14 o 
  -1   5   8       42.34       33.07      5.48 o 
   0   5   8      865.65      912.66     24.56 o 
   1   5   8      574.28      610.19     18.11 o 
   2   5   8        6.64        6.87     10.10 o 
   3   5   8      399.77      403.85     18.83 o 
   4   5   8       78.09       56.98     22.36 o 
   5   5   8      948.38      998.60     43.88 o 
   6   5   8        2.21       27.31     16.16 o 
   7   5   8      294.17      320.39     24.76 o 
   8   5   8      615.17      664.35     37.92 o 
 -12   6   8      673.13      689.15     43.55 o 
 -11   6   8       39.76        4.79     21.48 o 
 -10   6   8     2172.38     2207.26     96.04 o 
  -9   6   8       21.50        4.89     18.53 o 
  -8   6   8       33.89       34.93     12.30 o 
  -7   6   8      605.03      623.78     21.99 o 
  -6   6   8      145.28      132.89     11.26 o 
  -5   6   8       78.40      109.62      7.80 o 
  -4   6   8     1387.62     1370.98     35.51 o 
  -3   6   8       11.73        9.19      8.67 o 
  -2   6   8       25.78       26.97      6.16 o 
  -1   6   8     8666.14     8428.72    236.08 o 
   0   6   8        4.70        3.49      6.14 o 
   1   6   8      368.31      369.38     14.11 o 
   2   6   8     1338.83     1419.43     43.87 o 
   3   6   8       13.40      -18.65     15.43 o 
   4   6   8      327.16      309.82     30.14 o 
   5   6   8     1019.93     1096.20     57.66 o 
   6   6   8      291.10      307.55     23.97 o 
   7   6   8       36.35       44.23     27.63 o 
   8   6   8      346.49      315.97     27.53 o 
 -12   7   8      687.35      665.52     46.91 o 
 -11   7   8      280.38      206.49     73.22 o 
 -10   7   8      402.89      391.71     24.91 o 
  -9   7   8        0.82       16.48     10.39 o 
  -8   7   8     2257.14     2104.10     74.30 o 
  -7   7   8       90.24       70.95     13.20 o 
  -6   7   8      190.97      213.32     14.73 o 
  -5   7   8        8.32       14.52      6.68 o 
  -4   7   8       48.87       42.55      8.47 o 
  -3   7   8       31.99       31.52      7.44 o 
  -2   7   8        3.31       -5.27      7.20 o 
  -1   7   8       75.80       71.52     12.85 o 
   0   7   8       48.16       37.04     15.38 o 
   1   7   8      404.17      419.76     19.10 o 
   2   7   8       14.70       17.09     14.27 o 
   3   7   8      103.93       62.25     13.72 o 
   4   7   8      169.73      174.36     21.80 o 
   5   7   8      125.89      215.05     28.04 o 
   6   7   8      607.93      581.12     48.22 o 
   7   7   8       13.08       24.39     26.48 o 
 -11   8   8       58.65       75.84     26.36 o 
 -10   8   8     1552.34     1471.43     67.92 o 
  -9   8   8      102.56      113.69     18.42 o 
  -8   8   8      216.38      243.52     16.32 o 
  -7   8   8      210.89      255.96     14.90 o 
  -6   8   8      854.69      798.70     28.05 o 
  -5   8   8       36.27       37.55     10.48 o 
  -4   8   8      350.81      411.14     17.24 o 
  -3   8   8       34.51       37.20     11.82 o 
  -2   8   8       54.18       86.90     10.21 o 
  -1   8   8     2241.69     2301.39     76.30 o 
   0   8   8     1383.88     1408.32     51.14 o 
   1   8   8       48.54       60.96     12.46 o 
   2   8   8       63.49       95.01     20.46 o 
   3   8   8       13.97        2.05     18.31 o 
   4   8   8      392.01      373.55     31.48 o 
   5   8   8      345.73      325.59     30.60 o 
   6   8   8       19.66       39.80     38.63 o 
 -10   9   8      543.72      565.33     34.63 o 
  -9   9   8        1.18       41.75     21.87 o 
  -8   9   8      149.69      194.38     27.46 o 
  -7   9   8      250.71      292.20     20.28 o 
  -6   9   8       72.80      103.86     16.90 o 
  -5   9   8        5.45       -3.02     13.81 o 
  -4   9   8       29.80       17.11      9.46 o 
  -3   9   8       19.98        0.55     15.03 o 
  -2   9   8        0.79      -15.82     10.55 o 
  -1   9   8      232.68      207.59     13.91 o 
   0   9   8        3.92        8.44     12.94 o 
   1   9   8      101.63      103.81     16.98 o 
   2   9   8       44.97       75.47     29.81 o 
   3   9   8      657.26      693.17     37.27 o 
   4   9   8        0.72       16.14     41.01 o 
   5   9   8       13.98       28.26     51.52 o 
  -9  10   8      885.76      819.36     43.90 o 
  -8  10   8      330.65      306.12     22.29 o 
  -7  10   8        4.39       13.63     16.57 o 
  -6  10   8      853.14      897.67     34.20 o 
  -5  10   8        7.87       11.00     11.18 o 
  -4  10   8      398.00      423.86     19.16 o 
  -3  10   8      263.52      323.69     36.35 o 
  -2  10   8      106.69      108.90     18.34 o 
  -1  10   8      835.01      845.98     43.01 o 
   0  10   8     2384.02     2342.07     93.85 o 
   1  10   8      194.02      181.85     31.65 o 
   2  10   8       44.00       30.62     17.57 o 
   3  10   8      112.61      142.64     27.13 o 
   4  10   8      162.53      217.59     28.11 o 
  -8  11   8      122.57      146.45     41.62 o 
  -7  11   8        4.82       -5.91     23.86 o 
  -6  11   8      999.52      939.71     38.46 o 
  -5  11   8      102.60      129.06     28.53 o 
  -4  11   8      201.89      213.76     20.75 o 
  -3  11   8        4.23       11.32     21.75 o 
  -2  11   8       31.89       58.88     38.87 o 
  -1  11   8       50.64       55.76     19.51 o 
   0  11   8      265.75      262.16     30.58 o 
   1  11   8       97.50       98.64     40.43 o 
   2  11   8        0.20        4.85     27.90 o 
  -5  12   8      374.37      365.25     33.93 o 
  -4  12   8        3.60      -30.55     27.39 o 
  -3  12   8      704.26      758.75     46.50 o 
  -2  12   8       20.57       15.06     21.69 o 
  -1  12   8       68.07      -16.22     46.20 o 
   0  12   8      464.65      445.61     62.96 o 
  -6 -13   9      320.84      337.66     44.03 o 
  -5 -13   9       20.89       -6.98     30.44 o 
  -4 -13   9        0.36      -29.37     19.58 o 
  -3 -13   9      233.81      270.70     49.32 o 
  -2 -13   9      316.95      321.96     26.27 o 
  -1 -13   9      403.41      437.88     28.35 o 
   0 -13   9      205.23      256.12     51.15 o 
   1 -13   9       11.92       19.12     22.82 o 
   2 -13   9      183.53      168.70     26.29 o 
  -7 -12   9       28.12       25.40     19.01 o 
  -6 -12   9     1187.16     1207.65     54.10 o 
  -5 -12   9      391.14      382.54     25.26 o 
  -4 -12   9        0.93        6.00     16.03 o 
  -3 -12   9     1139.84     1194.24     51.28 o 
  -2 -12   9      324.08      296.73     23.47 o 
  -1 -12   9       19.94       67.00     37.78 o 
   0 -12   9       93.27      107.06     20.42 o 
   1 -12   9        8.26        9.66     20.82 o 
   2 -12   9      159.07      188.15     26.51 o 
   3 -12   9      366.49      367.72     34.68 o 
   4 -12   9      674.26      623.63     37.40 o 
  -9 -11   9       61.26        1.00     27.82 o 
  -8 -11   9       50.20       41.54     17.72 o 
  -7 -11   9        0.65        9.28     14.35 o 
  -6 -11   9       91.61       58.82     19.71 o 
  -5 -11   9       34.07       31.16     13.62 o 
  -4 -11   9       74.61       60.37     11.00 o 
  -3 -11   9      342.16      379.93     18.74 o 
  -2 -11   9      565.00      537.76     21.82 o 
  -1 -11   9       97.42      130.21     15.80 o 
   0 -11   9       95.82      131.32     13.93 o 
   1 -11   9      403.56      444.96     22.06 o 
   2 -11   9       10.17       10.09     11.28 o 
   3 -11   9      867.19      949.72     45.93 o 
   4 -11   9      573.13      622.09     33.97 o 
   5 -11   9       12.39       53.69     19.67 o 
 -10 -10   9      318.32      312.88     58.09 o 
  -9 -10   9       13.06      -11.74     19.31 o 
  -8 -10   9      806.88      837.00     42.26 o 
  -7 -10   9       34.20       18.88     21.97 o 
  -6 -10   9      255.25      269.20     15.58 o 
  -5 -10   9     1193.34     1187.68     37.73 o 
  -4 -10   9       13.61        4.71     17.19 o 
  -3 -10   9        2.54       17.05      9.93 o 
  -2 -10   9        3.44       -0.71     10.27 o 
  -1 -10   9     1102.87     1071.88     39.62 o 
   0 -10   9        0.17       -6.87     11.48 o 
   1 -10   9      942.01      898.34     32.16 o 
   2 -10   9      860.44      892.23     32.42 o 
   3 -10   9      588.91      527.31     24.09 o 
   4 -10   9       16.23        5.13     13.56 o 
   5 -10   9     1851.33     1943.71     86.43 o 
   6 -10   9      108.97       85.95     21.98 o 
 -11  -9   9      204.27      193.72     62.76 o 
 -10  -9   9       11.97       96.41     29.89 o 
  -9  -9   9      151.58      117.25     17.33 o 
  -8  -9   9      199.02      241.13     24.03 o 
  -7  -9   9       53.53       50.44     11.93 o 
  -6  -9   9       43.81       54.53     13.67 o 
  -5  -9   9     1994.02     1917.29     55.77 o 
  -4  -9   9       80.82       56.62      9.96 o 
  -3  -9   9        7.48        2.86      9.31 o 
  -2  -9   9       80.95       78.49      7.81 o 
  -1  -9   9      272.24      287.97     17.18 o 
   0  -9   9      631.71      683.05     23.92 o 
   1  -9   9      220.10      253.16     11.90 o 
   2  -9   9       17.41       -4.38      8.96 o 
   3  -9   9       12.53       15.19     17.91 o 
   4  -9   9        3.18        7.01     12.15 o 
   5  -9   9        0.15      -16.56     16.01 o 
   6  -9   9       25.20        1.78     24.67 o 
   7  -9   9      567.72      569.13     38.93 o 
 -11  -8   9     1639.43     1645.35     69.33 o 
 -10  -8   9       37.87       52.72     15.85 o 
  -9  -8   9       14.75       22.07     18.66 o 
  -8  -8   9      123.68      157.13     22.67 o 
  -7  -8   9       62.99       71.64     12.24 o 
  -6  -8   9      107.39       88.08     14.54 o 
  -5  -8   9      355.24      360.19     13.79 o 
  -4  -8   9     2062.77     1980.90     57.19 o 
  -3  -8   9      216.81      229.49     10.63 o 
  -2  -8   9     1049.18     1066.18     33.80 o 
  -1  -8   9       62.71       42.43     12.85 o 
   0  -8   9     1842.21     1753.15     51.10 o 
   1  -8   9      689.68      654.70     22.18 o 
   2  -8   9        0.46        0.49     13.60 o 
   3  -8   9     1810.92     1769.54     54.45 o 
   4  -8   9       42.07       60.84     11.93 o 
   5  -8   9      101.16      126.04     15.16 o 
   6  -8   9      245.93      273.82     19.49 o 
   7  -8   9      367.51      321.06     25.00 o 
   8  -8   9       62.63       42.17     20.23 o 
 -12  -7   9       15.98      -52.90     35.26 o 
 -11  -7   9      444.90      408.91     27.13 o 
 -10  -7   9       59.70       72.54     16.06 o 
  -9  -7   9       47.75       53.36     10.46 o 
  -8  -7   9       46.57       43.20     11.50 o 
  -7  -7   9      431.14      431.93     22.09 o 
  -6  -7   9       96.39       86.03      9.60 o 
  -5  -7   9      229.00      227.00      9.46 o 
  -4  -7   9     1770.59     1770.54     51.39 o 
  -3  -7   9     1326.45     1329.29     40.94 o 
  -2  -7   9     1255.63     1294.00     38.42 o 
  -1  -7   9        3.83       -7.47      6.73 o 
   0  -7   9      261.29      279.23     10.16 o 
   1  -7   9     1095.10     1086.03     32.50 o 
   2  -7   9       34.60       48.39     14.03 o 
   3  -7   9      645.80      685.19     24.54 o 
   4  -7   9      118.28      104.77     10.33 o 
   5  -7   9       32.52       16.01     14.08 o 
   6  -7   9        0.33       46.41     19.32 o 
   7  -7   9      344.46      322.28     24.58 o 
   8  -7   9      168.82      236.92     25.37 o 
 -12  -6   9      157.95      235.64     33.53 o 
 -11  -6   9       97.34      129.32     18.39 o 
 -10  -6   9     1857.68     1849.09     62.79 o 
  -9  -6   9      339.42      285.24     15.91 o 
  -8  -6   9      293.33      292.04     13.88 o 
  -7  -6   9      413.64      438.64     15.24 o 
  -6  -6   9      222.94      219.43      9.54 o 
  -5  -6   9     1311.89     1241.52     34.09 o 
  -4  -6   9      361.36      342.64     13.04 o 
  -3  -6   9     1083.10     1042.04     34.03 o 
  -2  -6   9      645.92      640.41     20.39 o 
  -1  -6   9      408.48      413.29     14.13 o 
   0  -6   9     1129.66     1037.73     31.01 o 
   1  -6   9      237.24      269.77     10.07 o 
   2  -6   9       29.21       19.26      8.09 o 
   3  -6   9     1608.05     1602.52     49.09 o 
   4  -6   9       95.49       73.99      9.96 o 
   5  -6   9      120.17      144.64     13.12 o 
   6  -6   9      195.20      262.90     37.58 o 
   7  -6   9       28.30       16.79     18.57 o 
   8  -6   9       67.90       48.69     22.25 o 
   9  -6   9      856.83      809.85     54.30 o 
 -13  -5   9      112.28      120.11     26.65 o 
 -12  -5   9      267.52      258.69     25.06 o 
 -11  -5   9      419.67      395.85     22.93 o 
 -10  -5   9      800.42      773.63     30.50 o 
  -9  -5   9        5.01        4.91     10.50 o 
  -8  -5   9        8.49      -12.33      9.50 o 
  -7  -5   9      854.21      874.53     26.08 o 
  -6  -5   9        1.69        7.41      6.02 o 
  -5  -5   9     1255.78     1266.56     34.70 o 
  -4  -5   9     1856.75     1949.35     58.44 o 
  -3  -5   9     2644.21     2644.13     75.39 o 
  -2  -5   9      459.11      446.19     14.23 o 
  -1  -5   9     4898.14     4966.22    134.38 o 
   0  -5   9      100.53       98.20      6.24 o 
   1  -5   9     1635.20     1613.39     46.84 o 
   2  -5   9      559.29      540.19     17.78 o 
   3  -5   9      505.08      505.91     18.73 o 
   4  -5   9      164.46      145.83     10.64 o 
   5  -5   9       85.39       76.45     12.52 o 
   6  -5   9       21.56       29.14     17.26 o 
   7  -5   9       32.22       40.21     21.38 o 
   8  -5   9        0.24        7.38     21.32 o 
   9  -5   9        7.39        8.39     24.40 o 
 -13  -4   9       26.39       75.08     34.63 o 
 -12  -4   9      682.42      737.92     38.92 o 
 -11  -4   9      438.82      374.78     26.93 o 
 -10  -4   9     2935.11     2879.58     94.46 o 
  -9  -4   9       12.33       24.62     13.01 o 
  -8  -4   9      135.01      126.11     11.48 o 
  -7  -4   9     3615.83     3524.10     96.35 o 
  -6  -4   9     2303.30     2481.50     63.84 o 
  -5  -4   9      179.96      234.77      7.98 o 
  -4  -4   9      363.96      306.42     10.62 o 
  -3  -4   9        2.74        8.96      5.96 o 
  -2  -4   9     1216.58     1172.97     33.13 o 
  -1  -4   9     5605.77     5835.93    152.13 o 
   0  -4   9     1151.45     1138.36     32.08 o 
   1  -4   9      880.08      857.64     24.92 o 
   2  -4   9       75.47       73.18      6.21 o 
   3  -4   9       45.69       52.33      6.98 o 
   4  -4   9     1971.95     1952.79     64.78 o 
   5  -4   9       60.23       44.96     18.77 o 
   6  -4   9      585.07      626.84     27.41 o 
   7  -4   9       16.41       42.54     30.38 o 
   8  -4   9      306.67      262.49     32.25 o 
   9  -4   9     1558.91     1443.14     82.81 o 
 -13  -3   9        9.03        8.70     20.45 o 
 -12  -3   9      205.29      286.27     22.26 o 
 -11  -3   9      690.83      648.44     25.84 o 
 -10  -3   9      101.92      127.34     18.39 o 
  -9  -3   9       22.01       23.69     13.63 o 
  -8  -3   9     1206.28     1233.83     35.29 o 
  -7  -3   9       17.11       12.03      6.80 o 
  -6  -3   9      108.77       99.33      5.51 o 
  -5  -3   9     1358.13     1046.66     92.22 o 
  -4  -3   9      864.60      891.76     21.91 o 
  -3  -3   9      480.28      466.80     13.93 o 
  -2  -3   9     5702.41     5761.60    150.25 o 
  -1  -3   9     1450.26     1377.22     37.08 o 
   0  -3   9     1420.80     1352.73     37.79 o 
   1  -3   9      743.21      717.76     21.19 o 
   2  -3   9      291.66      276.40      9.77 o 
   3  -3   9       10.38        8.76      7.63 o 
   4  -3   9       44.34       45.76     11.17 o 
   5  -3   9        5.49        9.55      8.78 o 
   6  -3   9        3.71        4.23     10.64 o 
   7  -3   9       35.72       54.46     18.91 o 
   8  -3   9      140.42      103.87     18.73 o 
   9  -3   9       49.89       56.98     19.98 o 
 -14  -2   9      111.14      111.74     30.31 o 
 -13  -2   9       17.89       45.00     24.98 o 
 -12  -2   9      654.42      655.26     31.19 o 
 -11  -2   9        6.89       -0.21      8.96 o 
 -10  -2   9     1641.13     1651.44     50.65 o 
  -9  -2   9     1220.72     1183.89     34.03 o 
  -8  -2   9      224.09      231.85      8.99 o 
  -7  -2   9      196.60      150.68      7.10 o 
  -6  -2   9     2335.29     1641.56    191.25 o 
  -5  -2   9      123.52      127.82      7.97 o 
  -4  -2   9     2287.14     2285.54     60.79 o 
  -3  -2   9      338.56      338.52     11.92 o 
  -2  -2   9      414.01      424.47     11.58 o 
  -1  -2   9        2.52       -4.84      3.22 o 
   0  -2   9      242.61      224.03      7.82 o 
   1  -2   9       54.81       36.62      4.22 o 
   2  -2   9      418.16      427.62     12.87 o 
   3  -2   9      334.48      302.06     10.98 o 
   4  -2   9     1881.38     1891.36     57.13 o 
   5  -2   9     1352.76     1337.91     45.70 o 
   6  -2   9      680.99      696.64     29.50 o 
   7  -2   9      932.90      930.37     48.41 o 
   8  -2   9       45.74       -5.54     19.38 o 
   9  -2   9      693.77      651.41     39.62 o 
 -14  -1   9      440.06      438.62     43.52 o 
 -13  -1   9       58.23       72.24     32.03 o 
 -12  -1   9      119.74      128.90     33.96 o 
 -11  -1   9     1288.25     1235.27     42.67 o 
 -10  -1   9      129.69      135.02      8.51 o 
  -9  -1   9     1386.32     1354.96     39.98 o 
  -8  -1   9        1.58        1.98      6.76 o 
  -7  -1   9      815.45      841.34     23.19 o 
  -6  -1   9      116.24      145.20      6.11 o 
  -5  -1   9     3798.42     3793.34    116.68 o 
  -4  -1   9     1756.67     1682.40     45.29 o 
  -3  -1   9       68.42       56.87      7.85 o 
  -2  -1   9      705.90      602.08     18.02 o 
  -1  -1   9      114.12       78.65      5.94 o 
   0  -1   9       63.56       84.68      5.80 o 
   1  -1   9     1043.94     1003.08     28.80 o 
   2  -1   9      123.40      112.48      8.31 o 
   3  -1   9       52.70       61.82     10.68 o 
   4  -1   9      528.48      531.40     19.47 o 
   5  -1   9       16.73       25.76     12.12 o 
   6  -1   9       63.09       57.44     15.33 o 
   7  -1   9      308.54      338.64     24.59 o 
   8  -1   9      383.34      333.46     33.64 o 
   9  -1   9        0.57        4.11     39.50 o 
 -14   0   9      290.34      263.59     31.23 o 
 -13   0   9      250.93      253.33     22.06 o 
 -12   0   9      537.89      549.39     27.05 o 
 -11   0   9      346.73      366.78     15.32 o 
 -10   0   9        0.66       11.53      7.12 o 
  -9   0   9     4948.30     4943.43    144.92 o 
  -8   0   9      143.39      126.77      6.96 o 
  -7   0   9       39.83       25.26      8.91 o 
  -6   0   9     4027.60     4013.88    101.94 o 
  -5   0   9       11.33       12.64      5.49 o 
  -4   0   9       18.68        9.95      5.17 o 
  -3   0   9     1699.92     1649.99     46.00 o 
  -2   0   9      331.18      383.63     10.64 o 
  -1   0   9        5.41       18.68      4.94 o 
   0   0   9     1365.95     1515.70     40.81 o 
   1   0   9        2.78       -0.86      5.43 o 
   2   0   9      609.48      631.56     21.04 o 
   3   0   9      137.58      154.95      8.30 o 
   4   0   9     1392.53     1406.26     43.58 o 
   5   0   9     3240.98     3268.85    119.31 o 
   6   0   9     1056.91     1099.53     50.46 o 
   7   0   9      188.60      231.59     20.03 o 
   8   0   9        1.38      -24.91     26.60 o 
   9   0   9        0.33        5.07     30.54 o 
 -14   1   9       39.65       60.22     36.42 o 
 -13   1   9       32.51       43.27     26.44 o 
 -12   1   9      457.72      460.19     24.20 o 
 -11   1   9       10.18       26.34     12.27 o 
 -10   1   9      260.68      268.32     12.37 o 
  -9   1   9      206.33      209.89     11.72 o 
  -8   1   9       14.32       11.29     10.18 o 
  -7   1   9     2911.74     2882.97     73.91 o 
  -6   1   9       43.44       46.12      8.11 o 
  -5   1   9      190.74      168.14      6.93 o 
  -4   1   9     2585.68     2580.06     66.30 o 
  -3   1   9      849.86      936.43     26.15 o 
  -2   1   9      478.03      402.97     11.89 o 
  -1   1   9       17.86        5.01      5.42 o 
   0   1   9      978.57     1031.86     29.60 o 
   1   1   9      137.08      147.90      7.80 o 
   2   1   9     1851.17     1848.47     58.42 o 
   3   1   9       10.48       14.24      8.95 o 
   4   1   9      671.04      716.82     28.12 o 
   5   1   9       62.32       69.38     10.39 o 
   6   1   9       33.86       45.97     17.41 o 
   7   1   9        0.67       13.58     15.35 o 
   8   1   9      704.45      747.37     42.62 o 
   9   1   9      278.93      318.91     35.23 o 
 -13   2   9      182.92      214.69     22.43 o 
 -12   2   9      978.52     1017.66     45.07 o 
 -11   2   9      307.42      271.33     15.02 o 
 -10   2   9       41.98       29.25     15.08 o 
  -9   2   9      249.55      269.20     11.61 o 
  -8   2   9     3428.96     3328.97     85.35 o 
  -7   2   9      136.68      131.51      8.08 o 
  -6   2   9       59.94       67.57      5.63 o 
  -5   2   9     2333.05     2428.56     60.60 o 
  -4   2   9     1647.76     1794.65     43.96 o 
  -3   2   9      103.81       88.60      6.30 o 
  -2   2   9      581.18      619.48     16.78 o 
  -1   2   9        0.92        3.28      5.25 o 
   0   2   9     1029.74     1117.68     30.87 o 
   1   2   9     1975.80     2098.45     58.22 o 
   2   2   9     2484.11     2477.27     66.04 o 
   3   2   9      281.36      310.44     12.71 o 
   4   2   9      778.59      728.96     28.73 o 
   5   2   9      458.09      490.06     24.61 o 
   6   2   9     1800.20     1814.51     74.00 o 
   7   2   9      319.58      285.42     21.11 o 
   8   2   9       90.32       78.09     34.48 o 
   9   2   9       52.18       22.74     37.76 o 
 -13   3   9        7.05       46.23     23.58 o 
 -12   3   9        5.72       23.58     22.85 o 
 -11   3   9       18.94       30.47     14.25 o 
 -10   3   9      171.52      168.34     15.00 o 
  -9   3   9       64.93       77.01      9.44 o 
  -8   3   9      941.01      966.68     28.53 o 
  -7   3   9     2261.85     2293.29     61.36 o 
  -6   3   9       73.17      102.63      6.19 o 
  -5   3   9      137.63      121.46      8.65 o 
  -4   3   9      410.06      359.38     10.85 o 
  -3   3   9      657.23      600.10     15.39 o 
  -2   3   9      848.61      843.27     22.32 o 
  -1   3   9     2326.67     2209.66     53.79 o 
   0   3   9      421.10      404.20     12.65 o 
   1   3   9       16.11       31.74      7.42 o 
   2   3   9     1701.25     1708.32     46.55 o 
   3   3   9        0.51      -14.02      9.35 o 
   4   3   9      459.45      419.49     21.80 o 
   5   3   9      787.74      758.18     34.07 o 
   6   3   9        7.37        0.66     20.86 o 
   7   3   9      216.41      218.62     33.02 o 
   8   3   9       48.31       33.08     31.10 o 
 -13   4   9      280.82      303.05     31.30 o 
 -12   4   9      259.47      301.17     30.71 o 
 -11   4   9     1345.81     1418.22     70.18 o 
 -10   4   9       68.22       90.74     18.73 o 
  -9   4   9      135.74      163.76     13.53 o 
  -8   4   9        1.12       -3.60      7.36 o 
  -7   4   9      611.91      591.33     17.32 o 
  -6   4   9        1.14       12.98      5.37 o 
  -5   4   9      912.59      882.79     24.31 o 
  -4   4   9       89.68       93.51      5.82 o 
  -3   4   9        7.25        1.66      6.09 o 
  -2   4   9        7.42       17.69      5.32 o 
  -1   4   9        3.56       -0.23      4.85 o 
   0   4   9       80.81       85.21      6.67 o 
   1   4   9      867.75      882.34     24.66 o 
   2   4   9     1787.67     1770.86     50.25 o 
   3   4   9       85.36      104.31      9.49 o 
   4   4   9      110.00      136.91     16.68 o 
   5   4   9      303.15      305.46     19.66 o 
   6   4   9      348.42      393.49     29.93 o 
   7   4   9      294.99      339.80     44.43 o 
   8   4   9        1.71       -5.85     20.83 o 
 -13   5   9       75.19      137.72     46.76 o 
 -12   5   9       74.45       55.17     23.65 o 
 -11   5   9      333.07      334.10     26.75 o 
 -10   5   9      109.94       77.30     22.12 o 
  -9   5   9       15.34       12.60     10.62 o 
  -8   5   9      546.69      553.55     22.09 o 
  -7   5   9        2.44       -3.00      7.89 o 
  -6   5   9       56.79       63.44      7.68 o 
  -5   5   9       32.13       18.62      6.61 o 
  -4   5   9     1208.87     1289.60     34.48 o 
  -3   5   9     5181.25     5117.43    126.06 o 
  -2   5   9        1.26        4.72      7.38 o 
  -1   5   9     1773.89     1772.36     48.16 o 
   0   5   9     2175.51     2082.43     52.75 o 
   1   5   9       90.25      100.11      9.21 o 
   2   5   9     2171.61     2081.97     69.35 o 
   3   5   9      165.35      171.60     18.81 o 
   4   5   9       74.00       86.00     13.63 o 
   5   5   9      149.82      153.36     28.35 o 
   6   5   9      356.67      421.46     27.10 o 
   7   5   9      398.41      371.04     26.96 o 
   8   5   9       97.81       -9.87     32.07 o 
 -12   6   9       86.72       82.66     24.34 o 
 -11   6   9      453.67      418.96     52.08 o 
 -10   6   9       59.60       57.13     18.09 o 
  -9   6   9      435.67      377.54     19.74 o 
  -8   6   9        1.15        7.17      9.62 o 
  -7   6   9     1653.27     1520.63     49.26 o 
  -6   6   9       12.41       14.50     12.44 o 
  -5   6   9       13.54       17.74      9.96 o 
  -4   6   9     1294.97     1262.65     35.27 o 
  -3   6   9        6.25        3.96      9.89 o 
  -2   6   9      695.61      675.74     20.65 o 
  -1   6   9      155.33      160.05      9.91 o 
   0   6   9       22.41       19.98      8.12 o 
   1   6   9      127.64      135.75     11.94 o 
   2   6   9        3.09       -0.54      9.97 o 
   3   6   9      379.76      406.61     21.43 o 
   4   6   9      142.59      201.35     19.39 o 
   5   6   9      227.36      230.92     20.41 o 
   6   6   9      867.93      944.25     47.13 o 
   7   6   9       70.90       18.28     21.77 o 
 -12   7   9       11.65        3.20     23.14 o 
 -11   7   9      156.10       78.35     46.82 o 
 -10   7   9      465.50      416.19     27.19 o 
  -9   7   9      633.10      617.18     28.21 o 
  -8   7   9       51.25       45.16     16.97 o 
  -7   7   9      130.20      108.59     14.12 o 
  -6   7   9      187.39      197.65     10.70 o 
  -5   7   9      687.28      622.32     20.18 o 
  -4   7   9      216.41      235.17     11.46 o 
  -3   7   9     1954.31     1997.90     58.45 o 
  -2   7   9     1870.64     1801.38     55.15 o 
  -1   7   9        7.45      -11.12     11.50 o 
   0   7   9      274.02      250.25     14.39 o 
   1   7   9      250.67      266.91     17.32 o 
   2   7   9       59.82       71.72      9.20 o 
   3   7   9      297.83      274.96     14.79 o 
   4   7   9       47.32       23.37     27.97 o 
   5   7   9       52.62       21.95     20.13 o 
   6   7   9      925.11      912.90     46.82 o 
 -11   8   9      358.70      336.05     29.75 o 
 -10   8   9       21.40       53.00     19.27 o 
  -9   8   9      261.05      267.24     19.45 o 
  -8   8   9       19.87       17.74     14.05 o 
  -7   8   9      468.38      471.09     24.62 o 
  -6   8   9      225.42      235.21     13.04 o 
  -5   8   9      311.99      321.15     14.62 o 
  -4   8   9      508.22      447.92     17.90 o 
  -3   8   9      510.26      490.71     20.03 o 
  -2   8   9      425.18      427.40     18.04 o 
  -1   8   9       89.37       53.16     12.57 o 
   0   8   9      124.40      106.08     12.03 o 
   1   8   9       76.29      114.21     23.31 o 
   2   8   9       91.66      106.34     24.34 o 
   3   8   9     1083.07     1042.22     46.34 o 
   4   8   9      126.07      182.04     27.56 o 
   5   8   9       23.26       74.45     51.74 o 
 -10   9   9       59.15       86.44     48.55 o 
  -9   9   9        9.71       29.89     18.60 o 
  -8   9   9     1254.86     1195.39     52.28 o 
  -7   9   9       99.48      114.80     15.77 o 
  -6   9   9       69.73       72.00     21.67 o 
  -5   9   9      738.13      700.93     25.04 o 
  -4   9   9        1.12       -3.31     12.26 o 
  -3   9   9     1499.95     1564.04     53.81 o 
  -2   9   9       79.75       87.10     15.35 o 
  -1   9   9     1035.42     1007.15     38.70 o 
   0   9   9       35.33       21.34     12.11 o 
   1   9   9      311.67      355.70     21.39 o 
   2   9   9        1.41       10.90     17.34 o 
   3   9   9        8.21      -45.79     30.53 o 
   4   9   9      390.27      424.05     32.80 o 
  -9  10   9       70.68       80.19     32.98 o 
  -8  10   9      311.21      340.18     24.01 o 
  -7  10   9      170.22      193.52     17.83 o 
  -6  10   9        2.74      -25.55     20.06 o 
  -5  10   9      371.04      390.60     22.21 o 
  -4  10   9       96.56       81.65     22.94 o 
  -3  10   9       99.61       98.51     32.90 o 
  -2  10   9        0.84      -24.49     22.59 o 
  -1  10   9       31.52       30.52     30.15 o 
   0  10   9       54.34       63.38     31.52 o 
   1  10   9      132.31      211.28     25.73 o 
   2  10   9        2.88       11.49     41.87 o 
   3  10   9      132.99      174.59     28.14 o 
  -7  11   9      280.44      276.37     22.26 o 
  -6  11   9       45.59       32.89     16.01 o 
  -5  11   9      259.30      312.67     24.74 o 
  -4  11   9       41.25       29.22     18.79 o 
  -3  11   9      192.03      189.89     22.61 o 
  -2  11   9      972.88     1095.87     59.28 o 
  -1  11   9        1.18       15.93     63.30 o 
   0  11   9      253.38      292.89     35.84 o 
   1  11   9      544.32      609.96     45.63 o 
  -3  12   9       13.69       51.05     35.11 o 
  -5 -13  10      368.59      403.37     31.12 o 
  -4 -13  10       56.00      128.81     24.61 o 
  -3 -13  10       63.87       18.14     20.93 o 
  -2 -13  10       69.29      119.61     25.91 o 
  -1 -13  10       35.09       -5.04     22.79 o 
   0 -13  10       82.34       57.48     43.71 o 
   1 -13  10       26.54       19.35     35.33 o 
  -7 -12  10       16.25       10.52     35.98 o 
  -6 -12  10        9.02       -9.73     22.27 o 
  -5 -12  10       97.96      197.95     28.70 o 
  -4 -12  10      149.03      165.76     19.26 o 
  -3 -12  10       74.09       55.31     25.42 o 
  -2 -12  10      671.39      709.32     37.03 o 
  -1 -12  10      575.99      608.98     33.92 o 
   0 -12  10       11.35       16.29     24.95 o 
   1 -12  10      913.78      921.43     49.99 o 
   2 -12  10       84.68       58.52     26.29 o 
   3 -12  10        2.37       25.71     19.85 o 
  -9 -11  10      134.86      131.44     28.12 o 
  -8 -11  10      127.96      149.74     41.41 o 
  -7 -11  10      592.05      634.96     34.87 o 
  -6 -11  10       26.92       60.47     16.57 o 
  -5 -11  10      120.80      143.02     15.88 o 
  -4 -11  10     1304.29     1306.58     51.44 o 
  -3 -11  10       62.04       43.48     20.03 o 
  -2 -11  10      522.35      560.95     36.62 o 
  -1 -11  10       26.06       18.94     17.90 o 
   0 -11  10      199.42      224.26     21.47 o 
   1 -11  10        3.07       -3.37     13.09 o 
   2 -11  10      253.13      299.12     30.38 o 
   3 -11  10      582.75      619.99     45.50 o 
   4 -11  10       25.85       35.56     22.12 o 
   5 -11  10        2.87      -10.14     42.98 o 
 -10 -10  10       14.85       48.80     40.64 o 
  -9 -10  10      252.13      331.81     31.95 o 
  -8 -10  10       46.24       60.49     14.44 o 
  -7 -10  10      139.98      139.13     18.13 o 
  -6 -10  10      120.84      103.64     25.45 o 
  -5 -10  10      380.28      387.97     16.36 o 
  -4 -10  10     1951.99     1894.89     63.33 o 
  -3 -10  10      272.69      219.57     13.98 o 
  -2 -10  10      153.28      142.55     14.76 o 
  -1 -10  10      199.19      202.24     13.29 o 
   0 -10  10     1231.33     1208.55     44.62 o 
   1 -10  10        0.69        6.42      8.20 o 
   2 -10  10     1558.19     1583.25     60.57 o 
   3 -10  10        3.96       -8.55     13.31 o 
   4 -10  10      840.91      839.97     41.99 o 
   5 -10  10      337.83      317.89     25.26 o 
   6 -10  10       11.95       -4.61     26.90 o 
 -10  -9  10      279.45      294.42     29.34 o 
  -9  -9  10        1.96      -38.55     25.70 o 
  -8  -9  10       15.88        1.71     26.67 o 
  -7  -9  10      369.66      375.88     19.03 o 
  -6  -9  10       44.68       44.38     14.88 o 
  -5  -9  10        0.52        8.99     11.67 o 
  -4  -9  10      126.02      106.87     10.72 o 
  -3  -9  10        5.08        3.45     11.72 o 
  -2  -9  10      377.65      371.07     16.95 o 
  -1  -9  10      111.62      129.66     14.60 o 
   0  -9  10     1424.51     1437.68     44.54 o 
   1  -9  10      304.15      307.01     13.81 o 
   2  -9  10       10.56      -16.58     11.05 o 
   3  -9  10       38.51       32.39     11.47 o 
   4  -9  10      577.80      623.98     29.62 o 
   5  -9  10        7.45       28.63     24.35 o 
   6  -9  10      204.66      249.86     25.89 o 
 -11  -8  10       38.75        5.24     28.97 o 
 -10  -8  10       43.03       75.04     19.15 o 
  -9  -8  10      303.18      274.87     19.25 o 
  -8  -8  10       97.52      117.04     19.11 o 
  -7  -8  10       23.24       32.43     10.89 o 
  -6  -8  10      161.31      159.77     15.87 o 
  -5  -8  10      155.47      168.18      9.89 o 
  -4  -8  10      475.91      503.05     18.99 o 
  -3  -8  10      339.92      343.62     17.38 o 
  -2  -8  10      348.45      364.19     14.57 o 
  -1  -8  10      884.58      843.18     28.92 o 
   0  -8  10     1170.44     1215.88     39.77 o 
   1  -8  10      114.37      126.97      8.85 o 
   2  -8  10     2573.77     2573.35     77.27 o 
   3  -8  10       35.58       29.06     11.34 o 
   4  -8  10       90.32       44.50     11.19 o 
   5  -8  10        3.61       29.81     14.47 o 
   6  -8  10        9.43       31.71     23.55 o 
   7  -8  10       20.28      -30.46     20.31 o 
 -12  -7  10      422.88      452.98     34.01 o 
 -11  -7  10       70.85       74.51     29.02 o 
 -10  -7  10      103.21       83.86     19.74 o 
  -9  -7  10     2182.90     2321.52     81.25 o 
  -8  -7  10        1.63       -3.42     10.36 o 
  -7  -7  10        0.89        6.92     22.74 o 
  -6  -7  10       12.06       10.74     12.33 o 
  -5  -7  10      840.45      816.57     26.59 o 
  -4  -7  10      724.55      734.71     25.11 o 
  -3  -7  10        6.37       44.19     12.82 o 
  -2  -7  10      529.50      503.24     18.08 o 
  -1  -7  10      323.40      308.29     12.64 o 
   0  -7  10       29.96       14.55      9.62 o 
   1  -7  10     1066.04     1070.60     32.24 o 
   2  -7  10      121.76      162.12     13.26 o 
   3  -7  10        1.58       14.38     10.90 o 
   4  -7  10       50.69       14.27     12.97 o 
   5  -7  10       13.17       -3.61     18.74 o 
   6  -7  10       82.33       68.50     34.33 o 
   7  -7  10      151.20      151.56     24.48 o 
   8  -7  10       15.69       18.21     22.03 o 
 -12  -6  10        0.54       44.84     32.29 o 
 -11  -6  10        9.76        2.40     25.66 o 
 -10  -6  10        3.55       -5.66     12.02 o 
  -9  -6  10      172.32      179.52     22.94 o 
  -8  -6  10      481.49      494.39     18.92 o 
  -7  -6  10      481.96      446.98     16.78 o 
  -6  -6  10      317.67      342.04     12.01 o 
  -5  -6  10       25.56       28.33      7.81 o 
  -4  -6  10        6.42        6.32      5.94 o 
  -3  -6  10     2529.12     2658.52     79.12 o 
  -2  -6  10      567.30      560.18     19.05 o 
  -1  -6  10     1026.71     1029.62     29.75 o 
   0  -6  10        4.99        6.34      7.37 o 
   1  -6  10        0.82        1.20      6.11 o 
   2  -6  10       19.54       32.15      7.15 o 
   3  -6  10      300.04      296.24     13.25 o 
   4  -6  10      312.61      247.61     13.07 o 
   5  -6  10       50.79       48.33     15.56 o 
   6  -6  10      311.81      302.58     19.33 o 
   7  -6  10      263.40      239.58     32.52 o 
   8  -6  10       39.85       81.00     36.36 o 
 -13  -5  10       25.21       17.68     21.48 o 
 -12  -5  10      363.50      418.70     30.23 o 
 -11  -5  10      534.57      585.77     29.41 o 
 -10  -5  10        1.84       24.48     14.65 o 
  -9  -5  10     1989.17     2011.52     67.03 o 
  -8  -5  10       35.19       40.27      7.98 o 
  -7  -5  10       37.51       23.51      9.95 o 
  -6  -5  10      967.51      897.12     23.79 o 
  -5  -5  10      266.73      328.81     10.95 o 
  -4  -5  10      390.06      433.78     14.90 o 
  -3  -5  10     1382.54     1343.69     41.13 o 
  -2  -5  10       74.35       95.24      7.65 o 
  -1  -5  10     1477.84     1462.32     41.07 o 
   0  -5  10     5393.90     5506.55    160.96 o 
   1  -5  10      600.10      650.60     20.64 o 
   2  -5  10      683.43      646.24     20.92 o 
   3  -5  10      200.89      182.94     11.79 o 
   4  -5  10      561.55      654.16     24.96 o 
   5  -5  10      383.52      357.07     19.03 o 
   6  -5  10      164.92      115.83     18.22 o 
   7  -5  10      276.17      295.30     27.45 o 
   8  -5  10      242.88      220.99     27.19 o 
 -13  -4  10      154.38      163.70     22.88 o 
 -12  -4  10       97.52      109.02     18.64 o 
 -11  -4  10       33.44       52.15     16.60 o 
 -10  -4  10       15.22        2.74      9.64 o 
  -9  -4  10      205.85      196.51     10.50 o 
  -8  -4  10      452.27      435.89     15.09 o 
  -7  -4  10     1858.08     1856.65     47.11 o 
  -6  -4  10      746.71      718.48     19.56 o 
  -5  -4  10     1754.50     1718.62     43.53 o 
  -4  -4  10      711.40      647.18     20.17 o 
  -3  -4  10        3.16        9.38      6.52 o 
  -2  -4  10     3556.18     3644.43     92.61 o 
  -1  -4  10      771.09      749.20     21.33 o 
   0  -4  10       74.21       78.63      7.29 o 
   1  -4  10      361.67      380.67     13.19 o 
   2  -4  10     1068.02     1106.64     33.11 o 
   3  -4  10      261.59      281.43     11.66 o 
   4  -4  10      114.58      116.29     11.97 o 
   5  -4  10       20.57      -24.61     19.19 o 
   6  -4  10        5.60       -3.19     13.53 o 
   7  -4  10      206.00      204.00     27.26 o 
   8  -4  10       17.41      -31.75     38.73 o 
 -13  -3  10      103.10       84.76     43.94 o 
 -12  -3  10      482.44      476.61     27.75 o 
 -11  -3  10      419.60      374.59     19.80 o 
 -10  -3  10       13.37       23.05     11.20 o 
  -9  -3  10     1023.59      962.52     29.44 o 
  -8  -3  10     1435.17     1421.70     40.26 o 
  -7  -3  10      446.46      471.93     14.48 o 
  -6  -3  10      103.09       69.61      5.53 o 
  -5  -3  10     3010.94     3101.03     91.95 o 
  -4  -3  10      169.77      207.07      9.10 o 
  -3  -3  10     1515.48     1547.86     40.35 o 
  -2  -3  10      560.41      628.15     18.27 o 
  -1  -3  10     1108.85     1160.72     30.68 o 
   0  -3  10      655.11      712.35     20.97 o 
   1  -3  10      404.33      418.06     13.59 o 
   2  -3  10     3079.09     2946.14     77.98 o 
   3  -3  10     2314.80     2268.81     62.81 o 
   4  -3  10       41.73       37.59      8.93 o 
   5  -3  10     2305.94     2285.09     75.32 o 
   6  -3  10       42.02       34.21     12.29 o 
   7  -3  10      355.44      389.74     23.47 o 
   8  -3  10      237.56      254.10     37.56 o 
   9  -3  10        0.81       21.98     23.57 o 
 -13  -2  10      110.55      153.39     20.81 o 
 -12  -2  10      595.04      631.22     28.40 o 
 -11  -2  10      213.96      238.54     13.47 o 
 -10  -2  10      191.14      173.50      9.18 o 
  -9  -2  10       45.77       34.65      9.75 o 
  -8  -2  10      281.16      295.98     11.07 o 
  -7  -2  10     1141.77     1131.91     31.48 o 
  -6  -2  10     2026.07     2133.39     64.29 o 
  -5  -2  10      218.29      277.58     10.55 o 
  -4  -2  10       85.44      122.21      6.51 o 
  -3  -2  10        5.22        5.42      5.35 o 
  -2  -2  10      655.12      659.24     17.69 o 
  -1  -2  10     3225.64     3295.15     81.36 o 
   0  -2  10     1201.07     1211.66     34.25 o 
   1  -2  10       87.55       86.79      8.00 o 
   2  -2  10      894.65      885.51     24.25 o 
   3  -2  10       36.73       37.42      7.77 o 
   4  -2  10        5.97        8.86     10.59 o 
   5  -2  10      512.28      525.91     23.48 o 
   6  -2  10       85.09       51.52     18.60 o 
   7  -2  10        2.50        8.84     12.24 o 
   8  -2  10      137.41      124.75     30.41 o 
   9  -2  10        0.93        0.64     22.39 o 
 -14  -1  10      353.33      388.67     35.17 o 
 -13  -1  10      366.68      337.34     26.28 o 
 -12  -1  10       41.73       30.50     18.21 o 
 -11  -1  10      840.89      830.49     28.77 o 
 -10  -1  10       18.40       22.09     10.42 o 
  -9  -1  10      786.90      815.91     25.27 o 
  -8  -1  10     2754.42     2697.49     71.76 o 
  -7  -1  10        8.57       21.14      5.44 o 
  -6  -1  10       31.11       30.97      6.92 o 
  -5  -1  10     2750.03     2700.51     77.08 o 
  -4  -1  10      135.16      158.75      6.98 o 
  -3  -1  10      232.50      219.04      8.73 o 
  -2  -1  10     2374.45     2394.94     63.63 o 
  -1  -1  10     2847.75     3042.35     73.30 o 
   0  -1  10     1883.93     1864.34     51.61 o 
   1  -1  10      329.43      328.56     11.53 o 
   2  -1  10     1255.68     1211.27     36.13 o 
   3  -1  10     2201.31     2135.22     61.74 o 
   4  -1  10      354.88      358.48     16.71 o 
   5  -1  10      676.05      669.19     28.32 o 
   6  -1  10       88.69       78.42     12.29 o 
   7  -1  10       50.03       38.15     15.14 o 
   8  -1  10      507.87      549.42     36.38 o 
   9  -1  10       28.53       48.39     29.22 o 
 -14   0  10       79.33       65.97     38.89 o 
 -13   0  10      173.10      196.19     43.20 o 
 -12   0  10      151.87      154.34     14.50 o 
 -11   0  10       57.44       64.95     11.83 o 
 -10   0  10       28.24       40.54      7.70 o 
  -9   0  10      384.87      401.29     15.83 o 
  -8   0  10      124.54      149.04      8.54 o 
  -7   0  10      167.81      187.13      7.48 o 
  -6   0  10       64.12       74.89      9.00 o 
  -5   0  10      301.61      279.33     10.29 o 
  -4   0  10       73.81       30.00      8.29 o 
  -3   0  10     1556.91     1497.30     43.81 o 
  -2   0  10      606.10      597.41     16.30 o 
  -1   0  10     1019.18     1084.66     27.32 o 
   0   0  10      191.20      192.21      7.70 o 
   1   0  10      945.58      961.78     29.16 o 
   2   0  10      165.24      151.80      8.88 o 
   3   0  10     2131.86     2135.18     64.44 o 
   4   0  10      197.03      193.93     13.55 o 
   5   0  10       33.82       31.47     23.00 o 
   6   0  10      290.05      281.96     20.12 o 
   7   0  10      397.09      388.67     32.27 o 
   8   0  10       26.66       22.45     18.24 o 
   9   0  10        8.32      -48.64     34.35 o 
 -13   1  10      859.47      959.83     51.77 o 
 -12   1  10      882.95      832.92     35.15 o 
 -11   1  10      183.51      183.52     13.86 o 
 -10   1  10      123.20      137.74     11.36 o 
  -9   1  10     1297.31     1218.01     39.40 o 
  -8   1  10     4077.67     3983.35    112.57 o 
  -7   1  10     2208.85     2135.10     59.23 o 
  -6   1  10       88.75       91.02      5.87 o 
  -5   1  10        8.70       30.42      8.75 o 
  -4   1  10     1930.10     2009.66     54.06 o 
  -3   1  10     1948.17     2010.97     58.00 o 
  -2   1  10     1452.60     1446.59     39.23 o 
  -1   1  10      138.30      162.95      6.77 o 
   0   1  10      888.93      817.30     24.13 o 
   1   1  10      319.88      303.65     12.47 o 
   2   1  10      511.47      524.22     18.72 o 
   3   1  10     4043.00     3900.78    126.64 o 
   4   1  10     1030.12     1007.83     39.77 o 
   5   1  10       57.39       77.77     12.35 o 
   6   1  10      358.05      384.68     23.07 o 
   7   1  10        1.16       48.98     17.95 o 
   8   1  10      687.53      648.65     38.96 o 
 -13   2  10      569.85      600.98     37.33 o 
 -12   2  10       65.05      100.48     16.65 o 
 -11   2  10        1.57       21.79      9.55 o 
 -10   2  10      387.38      346.50     15.47 o 
  -9   2  10       16.95       26.93      9.13 o 
  -8   2  10      401.65      405.96     14.76 o 
  -7   2  10      225.09      211.29      8.99 o 
  -6   2  10     4543.47     4577.90    112.86 o 
  -5   2  10     3140.80     3104.43     72.83 o 
  -4   2  10      595.21      648.38     16.43 o 
  -3   2  10     1613.95     1609.83     38.65 o 
  -2   2  10      823.57      817.01     21.06 o 
  -1   2  10      667.53      679.17     19.94 o 
   0   2  10     1321.02     1275.38     35.11 o 
   1   2  10       49.92       47.61      6.45 o 
   2   2  10      297.94      300.71     13.38 o 
   3   2  10      566.55      567.21     24.51 o 
   4   2  10        1.82       -9.28     14.88 o 
   5   2  10       70.01       68.68     13.19 o 
   6   2  10       95.49      120.51     28.11 o 
   7   2  10        4.71       37.83     17.53 o 
   8   2  10      317.35      276.70     30.05 o 
 -13   3  10       41.75       -6.97     21.97 o 
 -12   3  10      141.28      204.15     40.20 o 
 -11   3  10      958.45      927.50     48.23 o 
 -10   3  10       10.06        3.19     19.37 o 
  -9   3  10       12.14       10.43      9.55 o 
  -8   3  10      222.38      207.26      9.43 o 
  -7   3  10     1788.85     1763.88     46.31 o 
  -6   3  10       21.67       10.34      8.55 o 
  -5   3  10        3.78        5.29      6.60 o 
  -4   3  10       10.19        3.31      6.18 o 
  -3   3  10      116.03      136.00      6.07 o 
  -2   3  10      297.30      294.44      9.88 o 
  -1   3  10        1.15        5.94      5.83 o 
   0   3  10      518.49      522.05     16.41 o 
   1   3  10        6.14       14.98      9.44 o 
   2   3  10      265.83      255.42     11.27 o 
   3   3  10     4263.91     4120.68    140.59 o 
   4   3  10        9.52        7.31     11.17 o 
   5   3  10      368.11      372.00     30.28 o 
   6   3  10      128.41      110.45     23.57 o 
   7   3  10      497.21      570.62     32.89 o 
   8   3  10       53.65       14.64     30.48 o 
 -13   4  10      655.31      687.68     47.00 o 
 -12   4  10      352.65      307.50     28.31 o 
 -11   4  10       28.89       78.76     16.56 o 
 -10   4  10       12.15        1.00     18.06 o 
  -9   4  10      138.38      141.84     14.70 o 
  -8   4  10     1005.44      943.79     28.82 o 
  -7   4  10      808.39      790.91     23.04 o 
  -6   4  10     1038.29     1054.18     27.89 o 
  -5   4  10     3467.41     3334.86     82.93 o 
  -4   4  10      211.74      210.87      9.08 o 
  -3   4  10       15.64       24.45      8.80 o 
  -2   4  10     2638.71     2563.47     64.19 o 
  -1   4  10        0.66       16.74      8.44 o 
   0   4  10      595.04      572.29     16.75 o 
   1   4  10      787.87      780.32     23.19 o 
   2   4  10      629.88      614.94     22.71 o 
   3   4  10      811.02      805.01     31.26 o 
   4   4  10      341.64      366.90     21.26 o 
   5   4  10        0.35       18.19     15.52 o 
   6   4  10      368.79      350.74     24.14 o 
   7   4  10       25.65       47.83     22.69 o 
 -12   5  10       14.95       22.55     28.51 o 
 -11   5  10        1.62      -19.83     17.22 o 
 -10   5  10     1249.93     1245.62     57.41 o 
  -9   5  10      247.30      265.29     20.68 o 
  -8   5  10        1.55        1.83     11.36 o 
  -7   5  10     1129.59     1096.17     32.00 o 
  -6   5  10      365.18      332.10     12.94 o 
  -5   5  10        2.48       -6.66      8.69 o 
  -4   5  10      215.74      220.32      9.13 o 
  -3   5  10     1354.98     1306.50     34.07 o 
  -2   5  10       36.35       42.57      6.23 o 
  -1   5  10        6.80       -1.98      7.57 o 
   0   5  10       10.86       19.94      8.58 o 
   1   5  10      114.48      124.00     10.87 o 
   2   5  10      429.65      441.66     20.23 o 
   3   5  10       39.09       21.39     10.98 o 
   4   5  10     1332.99     1413.32     55.12 o 
   5   5  10       46.37       27.23     17.20 o 
   6   5  10        4.83      -44.59     29.72 o 
   7   5  10     1274.66     1245.52     66.36 o 
 -12   6  10      562.28      605.20     40.41 o 
 -11   6  10      666.37      690.09     41.31 o 
 -10   6  10       41.75       55.02     17.11 o 
  -9   6  10      928.03      850.14     35.61 o 
  -8   6  10      163.69      156.59     12.96 o 
  -7   6  10       65.38       63.07      9.79 o 
  -6   6  10      127.63      141.29      9.96 o 
  -5   6  10     3231.88     3164.91     84.27 o 
  -4   6  10      374.75      367.75     13.70 o 
  -3   6  10     1272.31     1225.65     35.67 o 
  -2   6  10      335.42      344.39     14.39 o 
  -1   6  10     2549.63     2504.40     75.20 o 
   0   6  10       54.46       36.73      9.30 o 
   1   6  10     2310.51     2229.95     67.44 o 
   2   6  10      317.02      290.79     15.37 o 
   3   6  10       29.33       55.60     11.04 o 
   4   6  10      547.08      522.17     32.36 o 
   5   6  10       13.16       29.92     37.08 o 
   6   6  10       21.37      -21.52     30.29 o 
 -11   7  10        1.21       56.09     30.22 o 
 -10   7  10      712.85      657.88     36.38 o 
  -9   7  10      743.10      751.66     32.92 o 
  -8   7  10      303.59      316.30     28.38 o 
  -7   7  10      568.58      536.78     20.28 o 
  -6   7  10      421.02      402.23     15.15 o 
  -5   7  10       62.04       50.46      8.92 o 
  -4   7  10        4.10      -10.36     15.27 o 
  -3   7  10      638.33      648.41     21.85 o 
  -2   7  10      169.04      167.76     12.58 o 
  -1   7  10      199.86      229.15     13.05 o 
   0   7  10      795.05      761.94     30.37 o 
   1   7  10       25.58        0.34     12.55 o 
   2   7  10      119.07      150.37     12.50 o 
   3   7  10        0.29       -7.19     15.59 o 
   4   7  10     1664.67     1720.29     77.82 o 
   5   7  10      105.19      109.29     32.79 o 
 -11   8  10        2.63       21.24     23.43 o 
 -10   8  10      732.27      721.41     43.79 o 
  -9   8  10        4.93      -17.58     17.43 o 
  -8   8  10      483.16      477.65     26.95 o 
  -7   8  10      147.67      169.78     19.78 o 
  -6   8  10       16.55       41.05     12.79 o 
  -5   8  10      119.14      146.24     12.21 o 
  -4   8  10      607.37      616.94     22.63 o 
  -3   8  10      767.02      713.06     26.80 o 
  -2   8  10      681.50      674.61     25.32 o 
  -1   8  10      600.95      595.79     24.31 o 
   0   8  10      194.68      196.01     14.71 o 
   1   8  10      427.35      458.66     22.57 o 
   2   8  10      378.25      386.00     25.47 o 
   3   8  10        3.57      -15.11     30.78 o 
   4   8  10       42.26       15.30     22.81 o 
   5   8  10      113.78      172.34     28.44 o 
  -9   9  10      228.34      185.15     35.30 o 
  -8   9  10       76.28      119.36     22.63 o 
  -7   9  10       26.11      109.16     15.30 o 
  -6   9  10      129.38      174.38     15.79 o 
  -5   9  10       66.54       55.30     18.34 o 
  -4   9  10        4.04      -30.49     21.88 o 
  -3   9  10        0.10       -3.62     17.45 o 
  -2   9  10       12.23       13.95     15.44 o 
  -1   9  10        7.70       27.87     26.03 o 
   0   9  10      244.20      218.88     25.20 o 
   1   9  10      401.99      419.99     27.61 o 
   2   9  10        1.10      -27.70     18.72 o 
   3   9  10       10.54       -5.84     26.93 o 
  -8  10  10       68.79       53.51     17.34 o 
  -7  10  10      653.27      726.41     38.84 o 
  -6  10  10        4.91       48.19     14.58 o 
  -5  10  10       95.29       71.10     22.65 o 
  -4  10  10      484.40      577.54     30.77 o 
  -3  10  10       73.58       48.14     24.82 o 
  -2  10  10        4.93       -7.29     28.05 o 
  -1  10  10     1540.78     1604.04     73.81 o 
   0  10  10       30.98      -14.56     53.36 o 
   1  10  10      188.36      218.46     74.69 o 
   2  10  10       89.51      114.22     27.00 o 
  -6  11  10      135.25      147.75     20.88 o 
  -5  11  10        4.87      -21.24     16.78 o 
  -4  11  10        0.24       11.10     36.38 o 
  -3  11  10        0.48       45.18     21.74 o 
  -2  11  10        2.84       28.52     30.79 o 
  -1  11  10       40.01       80.70     22.34 o 
   0  11  10      304.40      323.53     31.39 o 
  -4 -13  11      372.32      416.70     36.42 o 
  -3 -13  11      291.40      279.33     37.24 o 
  -2 -13  11        6.12        3.53     24.67 o 
  -1 -13  11      260.25      207.96     24.13 o 
   0 -13  11        1.76       16.69     22.58 o 
  -7 -12  11      188.30      115.12     24.81 o 
  -6 -12  11      978.29     1006.21     54.93 o 
  -5 -12  11       32.60       14.74     27.06 o 
  -4 -12  11      460.73      444.65     27.53 o 
  -3 -12  11      165.86      156.16     21.22 o 
  -2 -12  11      578.56      494.52     29.80 o 
  -1 -12  11       18.52      -20.82     28.92 o 
   0 -12  11       30.44       55.36     19.67 o 
   1 -12  11        2.83      -28.44     18.96 o 
   2 -12  11        1.16       42.01     38.85 o 
  -8 -11  11      303.22      389.83     31.09 o 
  -7 -11  11      548.91      551.96     47.48 o 
  -6 -11  11      110.54      136.50     21.92 o 
  -5 -11  11       13.46       21.22     21.68 o 
  -4 -11  11       77.30       97.50     28.89 o 
  -3 -11  11      231.54      305.27     23.37 o 
  -2 -11  11       86.47       41.43     25.87 o 
  -1 -11  11      247.55      284.32     23.44 o 
   0 -11  11      942.19     1026.69     45.06 o 
   1 -11  11      295.37      259.62     27.41 o 
   2 -11  11      124.59      202.31     24.85 o 
   3 -11  11      838.07      807.06     57.03 o 
   4 -11  11       99.26       67.72     34.34 o 
  -9 -10  11      564.49      642.20     40.00 o 
  -8 -10  11      228.52      291.52     23.39 o 
  -7 -10  11        2.20      -28.63     20.02 o 
  -6 -10  11     1582.38     1542.37     63.96 o 
  -5 -10  11      229.37      221.23     20.14 o 
  -4 -10  11       16.44       -0.67     12.53 o 
  -3 -10  11      557.44      571.21     24.72 o 
  -2 -10  11       12.34       27.55     13.14 o 
  -1 -10  11       48.59       47.93     18.47 o 
   0 -10  11      185.07      175.59     14.46 o 
   1 -10  11      426.26      451.83     19.78 o 
   2 -10  11       10.27       40.94     16.77 o 
   3 -10  11       18.76       28.43     18.58 o 
   4 -10  11     1093.72     1046.98     52.41 o 
   5 -10  11      745.72      732.33     40.00 o 
 -10  -9  11      364.81      374.01     32.61 o 
  -9  -9  11      156.12      181.74     22.99 o 
  -8  -9  11       91.26       85.85     14.83 o 
  -7  -9  11       51.88       49.09     22.16 o 
  -6  -9  11       76.65       89.33     10.75 o 
  -5  -9  11       64.83       65.86     10.58 o 
  -4  -9  11      128.58       76.29     19.67 o 
  -3  -9  11     1791.34     1795.33     63.73 o 
  -2  -9  11      902.24      908.81     32.99 o 
  -1  -9  11       97.50       87.56     10.44 o 
   0  -9  11        2.43      -19.57     13.04 o 
   1  -9  11      523.56      533.60     18.60 o 
   2  -9  11      881.17      827.45     31.13 o 
   3  -9  11      884.58      946.40     42.17 o 
   4  -9  11       61.10       55.67     23.29 o 
   5  -9  11        8.88       16.25     25.01 o 
   6  -9  11       40.76       56.42     28.65 o 
 -11  -8  11     1365.42     1417.93     66.36 o 
 -10  -8  11      176.67      214.69     23.16 o 
  -9  -8  11      220.05      230.63     20.52 o 
  -8  -8  11      569.60      605.49     32.25 o 
  -7  -8  11      388.50      371.93     17.98 o 
  -6  -8  11      170.44      165.79      9.56 o 
  -5  -8  11      151.69      186.66     11.44 o 
  -4  -8  11       14.40       22.21      8.87 o 
  -3  -8  11      352.02      355.35     15.40 o 
  -2  -8  11        2.32        6.95      7.97 o 
  -1  -8  11     1774.41     1770.13     62.53 o 
   0  -8  11      742.14      748.51     27.45 o 
   1  -8  11      184.02      190.82     13.77 o 
   2  -8  11     1587.54     1626.09     52.44 o 
   3  -8  11        0.68       -0.55     13.22 o 
   4  -8  11      380.44      347.30     27.03 o 
   5  -8  11     1535.53     1545.57     70.21 o 
   6  -8  11       46.01      135.43     47.32 o 
 -12  -7  11       74.14       31.26     22.31 o 
 -11  -7  11        1.32       14.10     35.88 o 
 -10  -7  11       84.63       58.25     16.46 o 
  -9  -7  11       15.08       22.24     15.71 o 
  -8  -7  11      172.17      170.88     15.03 o 
  -7  -7  11       10.63        6.50      9.28 o 
  -6  -7  11      996.42      966.10     29.35 o 
  -5  -7  11        1.22      -11.99      7.99 o 
  -4  -7  11      339.21      370.51     15.93 o 
  -3  -7  11      411.99      432.66     16.13 o 
  -2  -7  11      655.13      708.86     24.84 o 
  -1  -7  11       21.38       28.80      8.51 o 
   0  -7  11      915.41      933.61     29.82 o 
   1  -7  11        5.87       -2.91      8.80 o 
   2  -7  11      174.34      150.12     11.92 o 
   3  -7  11      212.62      198.84     12.76 o 
   4  -7  11       70.88       84.24     16.08 o 
   5  -7  11        1.03        1.16     20.71 o 
   6  -7  11        0.06      -13.79     31.47 o 
   7  -7  11      179.70      134.29     30.94 o 
 -12  -6  11       60.94       40.25     20.22 o 
 -11  -6  11      305.24      361.92     38.86 o 
 -10  -6  11        9.17        0.17     20.68 o 
  -9  -6  11       10.65        0.79     12.24 o 
  -8  -6  11      898.46      933.41     31.50 o 
  -7  -6  11        0.54        1.74      8.73 o 
  -6  -6  11       19.76        9.54      8.72 o 
  -5  -6  11      123.63      125.89     10.76 o 
  -4  -6  11     1106.12     1051.48     34.52 o 
  -3  -6  11       40.80       36.26      7.68 o 
  -2  -6  11     5782.28     5769.62    162.04 o 
  -1  -6  11     1600.90     1559.85     42.47 o 
   0  -6  11      143.64      146.80      9.38 o 
   1  -6  11      791.70      774.20     24.39 o 
   2  -6  11      349.06      360.07     14.63 o 
   3  -6  11      514.87      475.35     18.04 o 
   4  -6  11      682.23      691.02     24.44 o 
   5  -6  11      580.93      540.04     23.77 o 
   6  -6  11       11.06      -17.50     26.22 o 
   7  -6  11      142.90      138.01     22.32 o 
 -13  -5  11       17.90       -4.43     24.94 o 
 -12  -5  11        0.30       25.20     27.13 o 
 -11  -5  11      105.37      137.69     23.23 o 
 -10  -5  11       34.25       33.44     23.34 o 
  -9  -5  11      430.98      439.33     16.95 o 
  -8  -5  11        5.68        8.36      6.23 o 
  -7  -5  11       38.06       37.93      7.26 o 
  -6  -5  11      178.58      194.78      7.15 o 
  -5  -5  11      226.25      216.28      8.78 o 
  -4  -5  11        0.88        4.48      7.99 o 
  -3  -5  11       52.60       52.57      8.58 o 
  -2  -5  11     1949.21     1963.95     54.58 o 
  -1  -5  11      935.96      975.35     27.50 o 
   0  -5  11      453.70      428.93     15.56 o 
   1  -5  11        4.86       -1.26      5.75 o 
   2  -5  11      179.82      205.85     18.14 o 
   3  -5  11       34.30       39.18     11.79 o 
   4  -5  11      186.42      207.86     14.09 o 
   5  -5  11       17.71       21.09     11.41 o 
   6  -5  11      125.66      126.57     25.77 o 
   7  -5  11       50.65       71.11     26.02 o 
   8  -5  11      146.56       70.67     25.58 o 
 -13  -4  11      420.57      419.03     30.86 o 
 -12  -4  11       64.04       98.19     36.34 o 
 -11  -4  11     1070.74     1043.86     45.12 o 
 -10  -4  11      267.88      312.57     15.92 o 
  -9  -4  11       21.78       32.64      7.86 o 
  -8  -4  11     1212.35     1183.38     33.07 o 
  -7  -4  11     1032.26     1032.40     29.03 o 
  -6  -4  11        1.28        7.50      6.49 o 
  -5  -4  11      425.84      378.03     12.38 o 
  -4  -4  11      750.81      768.88     21.32 o 
  -3  -4  11        0.47       -7.70      5.68 o 
  -2  -4  11      136.54      109.33      5.64 o 
  -1  -4  11      553.51      544.24     16.38 o 
   0  -4  11     2090.40     2093.13     57.91 o 
   1  -4  11      404.14      417.39     14.37 o 
   2  -4  11      562.95      519.19     17.57 o 
   3  -4  11      555.16      548.81     19.12 o 
   4  -4  11        3.26       11.62     11.94 o 
   5  -4  11       73.64      113.45     12.39 o 
   6  -4  11      746.58      758.98     34.06 o 
   7  -4  11      108.34       83.77     32.58 o 
   8  -4  11      179.56      164.67     32.00 o 
 -13  -3  11      847.41      799.49     45.49 o 
 -12  -3  11      297.28      331.02     33.15 o 
 -11  -3  11       92.20       91.29     25.18 o 
 -10  -3  11       89.15       94.44     12.61 o 
  -9  -3  11        0.80        3.53      6.87 o 
  -8  -3  11        0.64       -7.30      9.79 o 
  -7  -3  11      103.90      129.45      8.06 o 
  -6  -3  11     1400.08     1356.04     40.46 o 
  -5  -3  11     1547.93     1532.87     41.96 o 
  -4  -3  11     1210.74     1187.53     37.07 o 
  -3  -3  11      212.82      186.79      9.75 o 
  -2  -3  11     1646.88     1156.24    130.58 o 
  -1  -3  11     1413.31     1426.38     36.27 o 
   0  -3  11      747.66      750.78     22.19 o 
   1  -3  11      400.39      379.78     12.87 o 
   2  -3  11      249.10      252.11     10.59 o 
   3  -3  11       19.16       11.90      9.68 o 
   4  -3  11      116.27      102.25      7.67 o 
   5  -3  11       17.96        4.75      9.24 o 
   6  -3  11        1.69       14.06     17.53 o 
   7  -3  11      325.98      290.72     24.02 o 
   8  -3  11      105.31       69.70     39.81 o 
 -13  -2  11     1603.25     1667.24     82.47 o 
 -12  -2  11        0.54       38.41     21.98 o 
 -11  -2  11        5.27       29.75     19.42 o 
 -10  -2  11     1781.90     1746.33     51.15 o 
  -9  -2  11       63.03       72.26      7.49 o 
  -8  -2  11     1485.00     1027.93    161.29 o 
  -7  -2  11     3237.42     3187.36     99.23 o 
  -6  -2  11       15.50       -2.33      6.06 o 
  -5  -2  11      207.95      166.27      8.18 o 
  -4  -2  11      194.21      145.77      8.87 o 
  -3  -2  11      131.55      125.47      8.38 o 
  -2  -2  11      118.91      134.59      5.01 o 
  -1  -2  11       35.25       41.00      7.96 o 
   0  -2  11     4961.86     4931.94    133.65 o 
   1  -2  11     2038.32     2018.37     56.13 o 
   2  -2  11     2981.03     2979.55     82.00 o 
   3  -2  11       10.93       -2.60      9.87 o 
   4  -2  11      434.02      417.51     18.22 o 
   5  -2  11      142.88      150.19     12.68 o 
   6  -2  11     1472.46     1498.74     61.78 o 
   7  -2  11      369.64      294.16     24.37 o 
   8  -2  11        9.92      -21.65     23.66 o 
 -13  -1  11      735.91      744.10     42.64 o 
 -12  -1  11        0.08       10.55     13.09 o 
 -11  -1  11      539.95      526.41     21.22 o 
 -10  -1  11       27.11       27.83     11.01 o 
  -9  -1  11       44.50       23.30      6.79 o 
  -8  -1  11     2850.92     2931.04     86.74 o 
  -7  -1  11      100.76      104.24     19.35 o 
  -6  -1  11      116.41      115.40      8.96 o 
  -5  -1  11     2054.55     2065.34     57.56 o 
  -4  -1  11      454.02      478.24     15.20 o 
  -3  -1  11      353.53      361.79     12.62 o 
  -2  -1  11      295.91      264.13     10.36 o 
  -1  -1  11      994.78      969.32     26.28 o 
   0  -1  11      310.97      286.13     10.40 o 
   1  -1  11     1145.90     1161.56     33.46 o 
   2  -1  11       50.05       48.47      9.59 o 
   3  -1  11       46.37       78.01     14.21 o 
   4  -1  11        2.62      -10.89      7.41 o 
   5  -1  11       74.82       65.02     17.06 o 
   6  -1  11      319.47      318.13     22.16 o 
   7  -1  11      154.49      162.81     20.25 o 
   8  -1  11      100.37      112.90     28.88 o 
 -13   0  11      154.90      156.42     34.67 o 
 -12   0  11      341.69      402.23     25.64 o 
 -11   0  11      151.72      136.49     13.47 o 
 -10   0  11      223.25      220.09     11.43 o 
  -9   0  11     1264.33     1270.79     40.97 o 
  -8   0  11      100.76      116.85      6.99 o 
  -7   0  11     4529.74     4379.95    124.11 o 
  -6   0  11     1104.87     1082.17     32.95 o 
  -5   0  11     2123.24     2187.75     60.91 o 
  -4   0  11      824.84      806.21     23.41 o 
  -3   0  11      437.19      438.45     15.19 o 
  -2   0  11        0.08        8.75      5.24 o 
  -1   0  11        2.19       -1.38      6.31 o 
   0   0  11       33.63       19.33      6.73 o 
   1   0  11     1829.43     1834.50     53.36 o 
   2   0  11        1.18       10.64      6.89 o 
   3   0  11      417.77      479.08     20.42 o 
   4   0  11      772.16      736.29     29.18 o 
   5   0  11      798.91      807.53     36.19 o 
   6   0  11      692.14      693.82     36.25 o 
   7   0  11     1506.21     1541.73     78.81 o 
   8   0  11        8.16      -18.10     23.88 o 
 -13   1  11      150.40      156.80     36.13 o 
 -12   1  11      218.17      202.62     17.61 o 
 -11   1  11      256.70      262.09     14.97 o 
 -10   1  11      252.86      257.33     15.14 o 
  -9   1  11       90.98       76.85     10.01 o 
  -8   1  11     1372.08     1397.62     44.83 o 
  -7   1  11       26.01       27.00      8.98 o 
  -6   1  11      125.39      130.70      8.58 o 
  -5   1  11      587.67      570.99     17.74 o 
  -4   1  11      266.31      245.80     10.28 o 
  -3   1  11      347.66      323.48     12.32 o 
  -2   1  11     1522.32     1400.54     38.26 o 
  -1   1  11      428.68      429.13     13.27 o 
   0   1  11       66.14       75.41     11.90 o 
   1   1  11      216.55      213.73     10.48 o 
   2   1  11      281.77      277.93     15.60 o 
   3   1  11      938.39      931.16     37.70 o 
   4   1  11      223.05      219.73     14.46 o 
   5   1  11      117.08      113.33     20.27 o 
   6   1  11        7.31       58.65     17.81 o 
   7   1  11       38.33       16.64     34.30 o 
   8   1  11       73.91       80.13     31.67 o 
 -13   2  11        5.09       11.59     18.79 o 
 -12   2  11     1348.61     1356.74     68.16 o 
 -11   2  11      457.98      470.12     22.75 o 
 -10   2  11      489.22      488.88     19.54 o 
  -9   2  11      626.82      596.42     21.36 o 
  -8   2  11       96.97      114.31      8.53 o 
  -7   2  11       54.65       43.37     13.77 o 
  -6   2  11     3332.04     3258.21     76.60 o 
  -5   2  11      426.39      420.48     11.77 o 
  -4   2  11      699.82      714.84     18.09 o 
  -3   2  11       37.88       30.98      5.33 o 
  -2   2  11       83.06      109.06      7.01 o 
  -1   2  11      241.58      252.56      9.94 o 
   0   2  11       77.08       82.28      8.04 o 
   1   2  11       66.60       50.04     10.07 o 
   2   2  11      542.88      545.03     24.26 o 
   3   2  11       66.94       77.44     19.89 o 
   4   2  11     1686.94     1641.08     66.77 o 
   5   2  11      959.64      991.92     43.62 o 
   6   2  11        1.53      -15.19     24.39 o 
   7   2  11       28.18       15.23     21.88 o 
 -13   3  11      215.61      256.76     28.16 o 
 -12   3  11        7.34       61.65     20.86 o 
 -11   3  11      557.20      532.75     49.34 o 
 -10   3  11      112.17      131.54     26.87 o 
  -9   3  11       10.22       10.65      8.90 o 
  -8   3  11      779.07      766.56     24.32 o 
  -7   3  11     1511.13     1515.89     42.94 o 
  -6   3  11      455.03      462.00     15.01 o 
  -5   3  11      408.85      410.87     12.41 o 
  -4   3  11      827.76      774.56     20.67 o 
  -3   3  11      240.58      270.07      8.88 o 
  -2   3  11      484.55      478.68     15.10 o 
  -1   3  11      624.15      634.59     19.23 o 
   0   3  11       87.22       62.26      9.88 o 
   1   3  11      694.08      687.85     23.49 o 
   2   3  11      377.83      360.97     18.53 o 
   3   3  11       63.47       75.84     14.29 o 
   4   3  11      410.79      438.26     21.09 o 
   5   3  11       45.06       63.44     18.02 o 
   6   3  11      157.46      201.18     23.26 o 
   7   3  11        1.20       38.14     31.69 o 
 -13   4  11       12.29      -13.30     28.20 o 
 -12   4  11      385.08      331.94     29.99 o 
 -11   4  11       77.41      112.92     39.88 o 
 -10   4  11      205.42      196.49     17.46 o 
  -9   4  11     1275.27     1343.22     51.74 o 
  -8   4  11      200.94      184.02      9.92 o 
  -7   4  11     1326.37     1225.22     36.55 o 
  -6   4  11      670.43      655.98     19.10 o 
  -5   4  11      522.50      493.81     14.96 o 
  -4   4  11      468.28      451.81     13.04 o 
  -3   4  11      285.13      312.34     10.41 o 
  -2   4  11      223.90      239.03      9.73 o 
  -1   4  11      574.11      532.77     17.22 o 
   0   4  11        3.09       -1.57      7.29 o 
   1   4  11      457.21      473.25     18.22 o 
   2   4  11       61.01       46.97      9.54 o 
   3   4  11       17.45       48.68     10.69 o 
   4   4  11       74.59      106.97     23.84 o 
   5   4  11     1733.68     1725.02     85.52 o 
   6   4  11        1.61        9.56     22.56 o 
   7   4  11       37.82      -18.75     34.62 o 
 -12   5  11       16.65        5.03     21.97 o 
 -11   5  11       25.91       17.91     21.84 o 
 -10   5  11      318.76      366.19     23.61 o 
  -9   5  11      157.69      136.86     14.48 o 
  -8   5  11      126.00      148.79     10.81 o 
  -7   5  11      246.42      266.16     11.76 o 
  -6   5  11      167.77      211.23      9.94 o 
  -5   5  11      181.50      159.55      8.82 o 
  -4   5  11      217.02      197.85      9.41 o 
  -3   5  11     2580.36     2564.11     64.53 o 
  -2   5  11        4.23       -0.40      8.91 o 
  -1   5  11     4187.26     4213.98    115.10 o 
   0   5  11        8.73        7.29     14.10 o 
   1   5  11       43.13       52.44     11.37 o 
   2   5  11      325.30      305.16     17.21 o 
   3   5  11      170.28      190.84     15.00 o 
   4   5  11      192.39      177.99     22.27 o 
   5   5  11      339.93      364.80     30.01 o 
   6   5  11       34.70       41.10     49.98 o 
 -12   6  11      127.32      104.01     28.43 o 
 -11   6  11      197.09      213.55     24.33 o 
 -10   6  11       90.76       62.48     16.20 o 
  -9   6  11       87.13       83.88     16.99 o 
  -8   6  11     1496.66     1459.25     56.35 o 
  -7   6  11       56.17       49.72     12.14 o 
  -6   6  11       75.14      109.39     13.25 o 
  -5   6  11      985.63      971.88     30.30 o 
  -4   6  11      216.96      204.87     13.27 o 
  -3   6  11      553.94      550.77     20.04 o 
  -2   6  11      867.04      822.84     26.42 o 
  -1   6  11      134.03      157.82     11.62 o 
   0   6  11      164.16      165.93     15.26 o 
   1   6  11        5.78      -13.18     14.61 o 
   2   6  11       15.01       43.87     11.85 o 
   3   6  11        2.67       30.31     30.14 o 
   4   6  11        6.74       14.19     27.64 o 
   5   6  11      554.98      568.15     37.96 o 
 -11   7  11      370.35      331.45     29.48 o 
 -10   7  11        0.12       45.90     19.50 o 
  -9   7  11       59.97       69.03     26.10 o 
  -8   7  11       12.05       36.43     28.48 o 
  -7   7  11       10.69       -8.21     12.56 o 
  -6   7  11       11.76       10.65     10.54 o 
  -5   7  11       61.89       47.03     12.49 o 
  -4   7  11     2006.15     1955.75     62.69 o 
  -3   7  11     1766.86     1724.65     53.48 o 
  -2   7  11      736.13      736.36     27.18 o 
  -1   7  11      303.27      343.95     17.93 o 
   0   7  11        1.40        1.80      9.79 o 
   1   7  11      474.63      484.73     22.72 o 
   2   7  11      182.42      229.71     19.08 o 
   3   7  11      563.79      581.38     33.86 o 
   4   7  11      133.50      135.62     29.75 o 
   5   7  11       24.10       67.16     22.73 o 
 -10   8  11      849.20      809.17     47.18 o 
  -9   8  11       31.89       20.62     18.08 o 
  -8   8  11     1586.01     1563.00     65.97 o 
  -7   8  11      430.23      447.42     22.48 o 
  -6   8  11        2.32      -25.56     17.04 o 
  -5   8  11      478.11      467.97     20.53 o 
  -4   8  11       47.80       58.89     15.09 o 
  -3   8  11        4.14       23.57     13.52 o 
  -2   8  11        3.25       24.09     23.17 o 
  -1   8  11      256.36      263.88     25.54 o 
   0   8  11      134.99      130.87     17.14 o 
   1   8  11        2.73       11.49     15.76 o 
   2   8  11      367.07      441.64     28.95 o 
   3   8  11       27.75       18.26     24.12 o 
   4   8  11       48.49       -2.78     22.15 o 
  -9   9  11      104.58      105.68     25.33 o 
  -8   9  11      283.04      326.30     30.73 o 
  -7   9  11        7.02      -17.44     21.91 o 
  -6   9  11     1521.75     1615.03     59.49 o 
  -5   9  11       82.52       81.02     29.44 o 
  -4   9  11       22.09      -26.91     37.16 o 
  -3   9  11     1120.33     1154.03     50.82 o 
  -2   9  11      191.50      150.96     40.10 o 
  -1   9  11       24.17       12.61     17.61 o 
   0   9  11      598.88      720.28     38.31 o 
   1   9  11       88.19       31.41     18.69 o 
   2   9  11        6.88       18.03     19.43 o 
  -7  10  11       29.03      -26.29     17.52 o 
  -6  10  11      223.11      230.63     22.10 o 
  -5  10  11        0.27      -24.38     16.25 o 
  -4  10  11       52.92       38.07     17.48 o 
  -3  10  11        1.18       -6.22     27.66 o 
  -2  10  11      127.30      152.10     28.31 o 
  -1  10  11        2.22      -26.80     27.97 o 
   0  10  11      431.47      497.73     35.56 o 
  -6 -12  12      371.10      408.89     72.99 o 
  -5 -12  12      384.97      341.24     28.89 o 
  -4 -12  12      115.16      136.73     37.60 o 
  -3 -12  12      239.16      257.15     23.96 o 
  -2 -12  12      224.35      298.22     23.21 o 
  -1 -12  12        3.08       -0.92     18.42 o 
   0 -12  12        1.68       61.51     19.16 o 
   1 -12  12      539.01      597.38     35.95 o 
  -8 -11  12      734.74      834.96     51.01 o 
  -7 -11  12      158.72      120.76     26.44 o 
  -6 -11  12       94.42       80.97     21.62 o 
  -5 -11  12      146.93      174.12     28.84 o 
  -4 -11  12      202.15      162.32     25.35 o 
  -3 -11  12      201.12      223.37     38.81 o 
  -2 -11  12      391.07      410.14     26.01 o 
  -1 -11  12        1.03       -7.80     14.63 o 
   0 -11  12        9.30       17.05     37.35 o 
   1 -11  12       41.76      -27.29     18.20 o 
   2 -11  12      673.25      645.09     36.51 o 
   3 -11  12      235.50      249.66     33.27 o 
  -9 -10  12      219.45      245.17     23.22 o 
  -8 -10  12       28.85       26.10     19.06 o 
  -7 -10  12      162.29      171.53     26.69 o 
  -6 -10  12      324.71      325.83     30.26 o 
  -5 -10  12     1111.51     1123.78     44.88 o 
  -4 -10  12       16.39       38.01     16.67 o 
  -3 -10  12      210.42      214.38     16.32 o 
  -2 -10  12     1575.96     1643.29     67.02 o 
  -1 -10  12      456.02      412.80     43.26 o 
   0 -10  12        2.01      -15.24     17.13 o 
   1 -10  12      758.82      816.25     38.08 o 
   2 -10  12      599.99      596.36     33.61 o 
   3 -10  12       22.86      -12.22     54.24 o 
   4 -10  12      481.58      479.99     41.65 o 
 -10  -9  12      514.01      573.75     42.52 o 
  -9  -9  12      147.57       92.53     32.22 o 
  -8  -9  12      683.03      751.27     38.53 o 
  -7  -9  12      489.47      503.87     26.54 o 
  -6  -9  12      542.57      502.78     22.26 o 
  -5  -9  12      472.03      474.67     25.42 o 
  -4  -9  12      905.84      897.53     36.55 o 
  -3  -9  12      494.67      459.94     24.58 o 
  -2  -9  12        1.46       15.94     15.31 o 
  -1  -9  12      270.99      284.02     15.36 o 
   0  -9  12       27.74       11.13     10.07 o 
   1  -9  12       11.11      -11.79     13.41 o 
   2  -9  12      441.95      454.49     24.48 o 
   3  -9  12     1126.85     1271.36     59.56 o 
   4  -9  12       41.28       87.75     29.71 o 
   5  -9  12       22.82      103.98     40.26 o 
 -11  -8  12       57.07        1.81     33.13 o 
 -10  -8  12        1.82       23.97     20.91 o 
  -9  -8  12       81.36       76.43     20.62 o 
  -8  -8  12      236.69      224.30     17.52 o 
  -7  -8  12      504.55      465.68     24.36 o 
  -6  -8  12        1.37      -11.29     12.99 o 
  -5  -8  12      824.43      795.69     30.50 o 
  -4  -8  12      658.33      707.13     26.52 o 
  -3  -8  12      199.94      235.34     15.56 o 
  -2  -8  12     2788.88     2724.35     94.21 o 
  -1  -8  12     1613.17     1658.85     59.14 o 
   0  -8  12        6.70       21.74     13.20 o 
   1  -8  12      569.34      576.69     24.46 o 
   2  -8  12       59.51       47.31     13.03 o 
   3  -8  12       78.13       52.38     22.06 o 
   4  -8  12      837.46      874.05     48.15 o 
   5  -8  12      371.88      354.79     26.17 o 
   6  -8  12       32.67       30.95     20.53 o 
 -11  -7  12      102.70       42.95     22.44 o 
 -10  -7  12      352.10      349.62     24.72 o 
  -9  -7  12      168.89      212.88     22.36 o 
  -8  -7  12        2.33       -7.46     12.46 o 
  -7  -7  12      407.39      443.24     17.62 o 
  -6  -7  12        0.31       -6.89      7.28 o 
  -5  -7  12        3.58      -11.06      7.88 o 
  -4  -7  12       97.99       91.94      8.87 o 
  -3  -7  12       59.91       64.11      8.64 o 
  -2  -7  12        0.86      -15.18     10.58 o 
  -1  -7  12      359.59      327.72     13.29 o 
   0  -7  12      876.67      855.64     30.75 o 
   1  -7  12        1.97       -1.98      9.65 o 
   2  -7  12      291.63      314.91     15.41 o 
   3  -7  12      685.29      733.44     30.31 o 
   4  -7  12       58.74       87.89     35.42 o 
   5  -7  12        0.95       59.31     19.37 o 
   6  -7  12      209.91      251.59     21.25 o 
 -12  -6  12       50.00       54.85     22.18 o 
 -11  -6  12        1.76       44.23     25.52 o 
 -10  -6  12       36.61       76.41     17.15 o 
  -9  -6  12        0.67       21.26     19.50 o 
  -8  -6  12       34.59       32.55     10.12 o 
  -7  -6  12      181.63      199.43     14.52 o 
  -6  -6  12      345.49      366.53     14.69 o 
  -5  -6  12      224.81      216.98     10.48 o 
  -4  -6  12      126.73      142.69     13.45 o 
  -3  -6  12     3067.76     3159.19     93.75 o 
  -2  -6  12     2332.12     2253.69     67.58 o 
  -1  -6  12     5514.24     5562.87    156.44 o 
   0  -6  12      909.80      887.70     30.00 o 
   1  -6  12      578.32      579.52     21.19 o 
   2  -6  12      294.95      310.82     14.90 o 
   3  -6  12       59.44       36.05     12.04 o 
   4  -6  12       22.64       29.89     19.70 o 
   5  -6  12      242.59      254.66     28.81 o 
   6  -6  12      139.02      114.07     18.53 o 
   7  -6  12        2.00        6.84     23.15 o 
 -12  -5  12     1139.78     1145.91     60.01 o 
 -11  -5  12      550.27      594.71     35.86 o 
 -10  -5  12      120.22      128.33     17.91 o 
  -9  -5  12      551.51      544.30     19.66 o 
  -8  -5  12       71.39       70.22      8.66 o 
  -7  -5  12      876.64      819.85     25.28 o 
  -6  -5  12      101.72      114.26     13.77 o 
  -5  -5  12      115.30       92.42     13.66 o 
  -4  -5  12        0.51       -5.12     10.35 o 
  -3  -5  12      802.67      791.76     24.77 o 
  -2  -5  12     1587.08     1554.75     45.53 o 
  -1  -5  12      489.67      445.71     14.84 o 
   0  -5  12     1530.15     1483.70     43.68 o 
   1  -5  12      335.49      334.79     12.77 o 
   2  -5  12       79.80       96.36      9.24 o 
   3  -5  12        5.80       -8.52     11.80 o 
   4  -5  12      981.65     1006.14     37.97 o 
   5  -5  12       59.86      108.77     24.97 o 
   6  -5  12       52.67       39.72     33.98 o 
   7  -5  12      417.39      448.15     40.11 o 
 -13  -4  12       77.48        4.26     20.22 o 
 -12  -4  12        6.90       -3.07     21.03 o 
 -11  -4  12       63.28       97.28     35.97 o 
 -10  -4  12       26.31       11.95     10.75 o 
  -9  -4  12        4.75       19.44     13.44 o 
  -8  -4  12      180.86      194.01      9.43 o 
  -7  -4  12      456.93      442.93     14.17 o 
  -6  -4  12      325.58      345.52     12.84 o 
  -5  -4  12       83.80       97.70     10.58 o 
  -4  -4  12       20.17       16.40      7.75 o 
  -3  -4  12      152.17      179.61      8.24 o 
  -2  -4  12      740.50      749.22     21.76 o 
  -1  -4  12      179.43      186.51      8.05 o 
   0  -4  12      611.47      606.87     18.71 o 
   1  -4  12       32.29       39.12     12.08 o 
   2  -4  12        7.53        1.90      9.89 o 
   3  -4  12      244.36      207.18     12.55 o 
   4  -4  12       50.64       41.37     11.52 o 
   5  -4  12      537.08      484.91     23.77 o 
   6  -4  12       53.93       56.92     21.23 o 
   7  -4  12      170.49      159.95     27.63 o 
 -13  -3  12      127.91      184.05     26.48 o 
 -12  -3  12     2655.55     2763.51    130.44 o 
 -11  -3  12       56.47       45.69     17.95 o 
 -10  -3  12      376.42      352.28     14.35 o 
  -9  -3  12     1231.77     1263.29     38.03 o 
  -8  -3  12      216.90      273.51     11.71 o 
  -7  -3  12        1.89        3.73     12.42 o 
  -6  -3  12     1529.52     1495.63     42.87 o 
  -5  -3  12       24.57       27.72      8.26 o 
  -4  -3  12       13.38       16.19      8.34 o 
  -3  -3  12     1291.81     1349.29     41.98 o 
  -2  -3  12      620.84      580.60     17.21 o 
  -1  -3  12      134.63      156.63      8.77 o 
   0  -3  12     1398.56     1363.01     40.19 o 
   1  -3  12      639.84      666.31     21.53 o 
   2  -3  12      158.92      147.14      9.35 o 
   3  -3  12        0.99       10.24     12.32 o 
   4  -3  12     1716.75     1742.01     55.60 o 
   5  -3  12      747.83      780.88     31.41 o 
   6  -3  12        8.65       -5.73     22.97 o 
   7  -3  12     1166.60     1210.92     63.51 o 
 -13  -2  12        2.51       11.64     21.23 o 
 -12  -2  12       50.70       84.30     18.90 o 
 -11  -2  12       19.36       41.77     14.38 o 
 -10  -2  12       57.12       55.16     11.48 o 
  -9  -2  12      197.65      180.92     23.19 o 
  -8  -2  12      267.28      283.80     30.09 o 
  -7  -2  12      158.88      160.02     21.75 o 
  -6  -2  12      402.62      401.17     15.55 o 
  -5  -2  12      425.65      414.29     14.49 o 
  -4  -2  12     1626.15     1543.42     42.34 o 
  -3  -2  12        5.84       -2.55     10.21 o 
  -2  -2  12      560.72      546.35     14.18 o 
  -1  -2  12       19.99       33.87      9.61 o 
   0  -2  12        8.36        6.28      9.30 o 
   1  -2  12      649.26      640.07     20.68 o 
   2  -2  12      503.82      522.61     17.88 o 
   3  -2  12      152.01      124.90     13.29 o 
   4  -2  12       22.01       11.08     11.24 o 
   5  -2  12      152.14      185.51     18.54 o 
   6  -2  12       73.08       33.66     24.45 o 
   7  -2  12        6.10      -34.15     22.77 o 
 -13  -1  12      202.78      230.91     39.71 o 
 -12  -1  12      688.24      752.19     37.91 o 
 -11  -1  12     1336.20     1401.60     57.74 o 
 -10  -1  12       51.34       58.29      9.35 o 
  -9  -1  12      361.20      347.55     13.83 o 
  -8  -1  12     1041.57     1065.68     44.90 o 
  -7  -1  12        2.49        3.51      9.87 o 
  -6  -1  12     2968.12     2871.13     79.39 o 
  -5  -1  12       15.65       42.41      9.54 o 
  -4  -1  12      855.42      811.33     23.75 o 
  -3  -1  12     1917.50     1908.75     53.40 o 
  -2  -1  12      186.17      204.49      9.84 o 
  -1  -1  12      500.59      474.94     14.36 o 
   0  -1  12       37.77       49.64     10.56 o 
   1  -1  12       55.63       70.78      7.14 o 
   2  -1  12     7399.87     7191.75    210.15 o 
   3  -1  12      725.48      734.12     28.76 o 
   4  -1  12      312.05      283.36     15.98 o 
   5  -1  12      284.98      335.46     27.58 o 
   6  -1  12      148.95      148.87     23.80 o 
   7  -1  12      210.18      176.20     52.02 o 
 -13   0  12      267.71      331.31     30.67 o 
 -12   0  12      123.48      111.53     24.05 o 
 -11   0  12      403.86      373.79     19.41 o 
 -10   0  12       14.37       -0.75      8.77 o 
  -9   0  12        9.86        5.76     11.88 o 
  -8   0  12      113.52      110.36     10.23 o 
  -7   0  12      707.65      692.92     25.85 o 
  -6   0  12      888.09      878.18     26.63 o 
  -5   0  12      185.01      185.96      8.98 o 
  -4   0  12       80.16       87.30      8.66 o 
  -3   0  12        1.13        2.67      7.87 o 
  -2   0  12      709.75      655.29     18.67 o 
  -1   0  12     1246.70     1260.63     33.67 o 
   0   0  12      200.77      205.11      8.57 o 
   1   0  12      605.58      614.87     20.92 o 
   2   0  12      801.35      776.17     29.73 o 
   3   0  12       90.68       75.70     18.90 o 
   4   0  12       54.39       67.06     24.09 o 
   5   0  12       79.71       76.88     22.76 o 
   6   0  12      277.25      277.68     36.92 o 
   7   0  12       38.75       44.43     24.12 o 
 -13   1  12       71.96       66.70     38.51 o 
 -12   1  12      459.52      482.21     42.11 o 
 -11   1  12      588.00      589.16     26.53 o 
 -10   1  12      314.32      291.24     13.35 o 
  -9   1  12        1.64       -2.87     11.18 o 
  -8   1  12     1554.02     1540.66     48.79 o 
  -7   1  12      336.49      307.90     14.58 o 
  -6   1  12      242.37      238.42     12.56 o 
  -5   1  12     3316.80     3206.01     88.30 o 
  -4   1  12      413.49      388.24     14.42 o 
  -3   1  12        1.97        5.29      5.86 o 
  -2   1  12      200.00      186.13      8.25 o 
  -1   1  12      875.19      839.32     23.56 o 
   0   1  12      221.15      223.68     15.36 o 
   1   1  12       44.85       55.94      9.94 o 
   2   1  12     1843.74     1746.57     65.91 o 
   3   1  12      280.21      273.38     17.13 o 
   4   1  12      397.41      372.18     23.57 o 
   5   1  12        1.03        6.90     33.08 o 
   6   1  12        2.59      -13.35     29.84 o 
   7   1  12       19.69      -29.30     26.15 o 
 -13   2  12       59.08       61.16     25.60 o 
 -12   2  12       26.13       16.34     22.19 o 
 -11   2  12       25.55       12.50     15.22 o 
 -10   2  12       15.76       13.71     10.09 o 
  -9   2  12      384.49      384.75     20.61 o 
  -8   2  12      649.82      675.20     21.57 o 
  -7   2  12       53.02       60.85     10.61 o 
  -6   2  12      517.28      521.37     17.52 o 
  -5   2  12      214.80      205.00     10.46 o 
  -4   2  12     2234.80     2181.29     54.87 o 
  -3   2  12     1561.90     1227.20     85.79 o 
  -2   2  12      867.31      871.26     25.13 o 
  -1   2  12      792.74      753.01     23.85 o 
   0   2  12      831.96      837.62     27.31 o 
   1   2  12       33.56       49.08     10.20 o 
   2   2  12     1126.41     1167.84     45.99 o 
   3   2  12      176.41      144.50     19.76 o 
   4   2  12        3.04        5.13     14.66 o 
   5   2  12      273.59      220.49     21.37 o 
   6   2  12       17.79       24.60     21.79 o 
   7   2  12        9.31      -27.05     57.24 o 
 -13   3  12      363.32      347.53     45.37 o 
 -12   3  12        4.50      -16.94     38.97 o 
 -11   3  12      565.86      627.56     41.30 o 
 -10   3  12        1.09        2.99     19.77 o 
  -9   3  12      583.98      598.54     22.92 o 
  -8   3  12      670.92      676.08     24.97 o 
  -7   3  12       42.19       46.39     11.33 o 
  -6   3  12      797.42      640.10     38.62 o 
  -5   3  12      801.81      649.53     41.59 o 
  -4   3  12       46.67       53.66      9.27 o 
  -3   3  12      181.22      175.84      8.02 o 
  -2   3  12      661.50      648.26     21.11 o 
  -1   3  12       83.51       78.16      8.07 o 
   0   3  12     1160.35     1144.24     39.56 o 
   1   3  12     1266.03     1242.21     45.39 o 
   2   3  12     1003.88      966.56     42.02 o 
   3   3  12       16.41       29.43     13.93 o 
   4   3  12       73.36       77.42     17.92 o 
   5   3  12      299.14      328.86     26.41 o 
   6   3  12      327.44      335.11     40.97 o 
 -12   4  12      243.16      292.17     31.72 o 
 -11   4  12        9.25        1.40     16.57 o 
 -10   4  12        5.27      -28.83     19.22 o 
  -9   4  12      277.87      264.33     15.47 o 
  -8   4  12      234.64      222.27     14.92 o 
  -7   4  12       37.24       47.36      7.18 o 
  -6   4  12     5693.03     5526.78    150.12 o 
  -5   4  12     1064.59     1025.12     28.23 o 
  -4   4  12      316.92      360.35     12.37 o 
  -3   4  12      503.19      510.49     15.68 o 
  -2   4  12      334.26      341.03     12.35 o 
  -1   4  12       15.41        1.16      7.85 o 
   0   4  12     2493.00     2513.36     82.95 o 
   1   4  12      409.23      401.26     19.59 o 
   2   4  12       46.29       44.78     20.40 o 
   3   4  12      267.16      249.71     19.76 o 
   4   4  12       60.01      117.67     22.05 o 
   5   4  12        0.07      -23.63     24.91 o 
   6   4  12      158.10       77.72     24.27 o 
 -12   5  12       10.10      -21.03     25.57 o 
 -11   5  12       21.82       61.69     58.25 o 
 -10   5  12      158.19      220.57     24.11 o 
  -9   5  12       99.79       92.84     19.54 o 
  -8   5  12      496.63      486.61     19.70 o 
  -7   5  12      368.96      366.56     13.73 o 
  -6   5  12       39.98       30.40     10.72 o 
  -5   5  12      296.79      269.08     11.32 o 
  -4   5  12      791.09      788.79     23.39 o 
  -3   5  12      153.42      182.52     15.52 o 
  -2   5  12        0.01       -8.96     10.73 o 
  -1   5  12      206.38      213.72     12.00 o 
   0   5  12      158.75      177.37     11.15 o 
   1   5  12       30.57       20.16      8.40 o 
   2   5  12       44.96       19.46     10.58 o 
   3   5  12      687.77      695.54     36.91 o 
   4   5  12       39.06       11.59     35.30 o 
   5   5  12       64.11       43.75     24.26 o 
 -11   6  12      252.45      319.51     31.46 o 
 -10   6  12      645.11      603.71     33.27 o 
  -9   6  12      906.40      853.61     42.12 o 
  -8   6  12       63.25       63.79     14.77 o 
  -7   6  12        0.15       10.95     13.47 o 
  -6   6  12      137.79      155.69     14.97 o 
  -5   6  12     1879.35     1837.51     54.22 o 
  -4   6  12       59.86       65.30      9.44 o 
  -3   6  12      195.27      188.30     12.63 o 
  -2   6  12      311.44      310.30     15.06 o 
  -1   6  12        1.76      -16.80     11.20 o 
   0   6  12      342.73      346.27     16.45 o 
   1   6  12       36.13       44.57     16.05 o 
   2   6  12        9.38       37.21     13.87 o 
   3   6  12       42.11       58.00     26.46 o 
   4   6  12      235.13      210.84     23.33 o 
 -10   7  12      146.83      205.60     45.51 o 
  -9   7  12      254.42      327.14     28.32 o 
  -8   7  12      537.57      497.03     25.57 o 
  -7   7  12     1128.02     1158.67     44.12 o 
  -6   7  12      179.59      214.91     13.97 o 
  -5   7  12        7.02        1.07     11.85 o 
  -4   7  12      288.40      279.48     15.62 o 
  -3   7  12      307.93      299.09     16.19 o 
  -2   7  12        4.36       23.24     11.84 o 
  -1   7  12        0.08      -20.01     27.19 o 
   0   7  12        0.50        8.90     13.57 o 
   1   7  12       92.92      100.33     25.46 o 
   2   7  12       36.10       42.09     27.38 o 
   3   7  12       77.12       86.44     28.91 o 
   4   7  12      734.83      716.87     41.71 o 
  -9   8  12       47.59       63.22     43.02 o 
  -8   8  12      405.92      456.47     26.69 o 
  -7   8  12        0.72       36.94     24.53 o 
  -6   8  12       13.78        2.07     18.28 o 
  -5   8  12      955.58      998.04     35.37 o 
  -4   8  12      144.57       99.56     15.87 o 
  -3   8  12        9.18       19.46     38.17 o 
  -2   8  12     1428.97     1472.22     61.91 o 
  -1   8  12      202.62      222.93     29.88 o 
   0   8  12       72.16       61.61     18.48 o 
   1   8  12      516.14      551.58     32.68 o 
   2   8  12        6.50       64.84     25.09 o 
  -8   9  12      145.89      135.66     27.96 o 
  -7   9  12      317.68      363.84     37.14 o 
  -6   9  12      279.75      280.93     26.49 o 
  -5   9  12       16.13       21.53     19.27 o 
  -4   9  12       18.90        0.85     33.42 o 
  -3   9  12       33.83        2.97     20.36 o 
  -2   9  12      117.81       22.57     32.87 o 
  -1   9  12      207.41      179.79     24.32 o 
   0   9  12        2.87        1.31     21.09 o 
   1   9  12      233.93      208.04     26.28 o 
  -6  10  12      182.90      176.24     20.21 o 
  -5  10  12      698.88      661.46     38.46 o 
  -4  10  12      134.12      146.78     34.45 o 
  -3  10  12      104.65       40.46     33.94 o 
  -2  10  12      224.33      359.29     38.00 o 
  -5 -12  13       15.54       34.56     22.24 o 
  -4 -12  13      168.11      145.76     26.83 o 
  -3 -12  13       60.09       53.15     20.65 o 
  -2 -12  13      252.98      280.15     26.19 o 
  -1 -12  13       75.95       60.10     24.19 o 
   0 -12  13      331.74      260.40     27.38 o 
  -7 -11  13      688.45      777.77     50.88 o 
  -6 -11  13      116.62       69.75     20.69 o 
  -5 -11  13        0.47      -29.23     19.49 o 
  -4 -11  13      649.29      620.17     37.03 o 
  -3 -11  13       33.10       36.57     18.67 o 
  -2 -11  13       76.33       85.13     32.72 o 
  -1 -11  13      241.55      250.56     21.17 o 
   0 -11  13       45.23       29.63     25.16 o 
   1 -11  13        0.37       26.84     28.27 o 
   2 -11  13      658.65      610.76     47.09 o 
  -9 -10  13       30.93        4.08     30.75 o 
  -8 -10  13       16.74       40.85     32.17 o 
  -7 -10  13      743.81      718.38     40.93 o 
  -6 -10  13      138.20      199.28     24.90 o 
  -5 -10  13       56.95        0.97     14.20 o 
  -4 -10  13      370.14      315.30     24.74 o 
  -3 -10  13      391.08      395.31     35.91 o 
  -2 -10  13      198.66      200.21     16.75 o 
  -1 -10  13      365.08      404.11     23.50 o 
   0 -10  13      111.50       82.16     37.04 o 
   1 -10  13      125.13       95.32     30.59 o 
   2 -10  13      141.16      175.42     34.23 o 
   3 -10  13      373.49      364.04     37.87 o 
 -10  -9  13       55.44       65.94     30.73 o 
  -9  -9  13       12.80       12.82     23.72 o 
  -8  -9  13        4.58       53.68     37.26 o 
  -7  -9  13      116.66      132.33     31.73 o 
  -6  -9  13     1479.04     1493.20     57.28 o 
  -5  -9  13      408.46      418.17     21.79 o 
  -4  -9  13      220.98      245.14     17.76 o 
  -3  -9  13       53.84      103.26     27.30 o 
  -2  -9  13      497.38      485.71     23.83 o 
  -1  -9  13      695.28      715.88     33.42 o 
   0  -9  13     1502.65     1510.99     58.52 o 
   1  -9  13       17.81       -7.40     23.90 o 
   2  -9  13      844.23      859.95     43.33 o 
   3  -9  13        9.37      -26.76     17.84 o 
   4  -9  13       57.56       54.56     31.46 o 
 -10  -8  13       97.17      156.01     26.11 o 
  -9  -8  13     1546.36     1668.11     75.30 o 
  -8  -8  13      449.22      473.03     28.43 o 
  -7  -8  13      192.21      178.63     22.25 o 
  -6  -8  13      967.22      976.94     35.00 o 
  -5  -8  13      656.87      612.78     25.14 o 
  -4  -8  13        2.97       43.16     19.08 o 
  -3  -8  13      780.22      752.76     29.60 o 
  -2  -8  13      520.62      524.65     22.79 o 
  -1  -8  13      311.06      304.57     15.36 o 
   0  -8  13      152.31      147.84     14.11 o 
   1  -8  13     1647.63     1678.59     74.62 o 
   2  -8  13       75.10       98.92     20.11 o 
   3  -8  13        2.44      -29.11     19.41 o 
   4  -8  13     1877.73     1972.44     96.29 o 
   5  -8  13      278.09      382.64     41.80 o 
 -11  -7  13      118.67      125.96     21.34 o 
 -10  -7  13       35.13       41.44     24.09 o 
  -9  -7  13      375.67      328.45     23.41 o 
  -8  -7  13      335.32      337.51     24.17 o 
  -7  -7  13       36.20       36.03     16.09 o 
  -6  -7  13      453.27      487.58     18.99 o 
  -5  -7  13      518.03      510.12     19.99 o 
  -4  -7  13      404.15      389.62     20.82 o 
  -3  -7  13     1339.69     1330.69     45.42 o 
  -2  -7  13     1062.18     1026.25     34.26 o 
  -1  -7  13       24.26       19.86     11.84 o 
   0  -7  13     1071.52     1090.45     38.32 o 
   1  -7  13      100.06      110.76     11.51 o 
   2  -7  13      223.94      237.40     15.90 o 
   3  -7  13      526.04      550.82     28.36 o 
   4  -7  13       43.17       25.05     17.47 o 
   5  -7  13       17.30       21.62     23.86 o 
 -12  -6  13      546.94      590.01     37.88 o 
 -11  -6  13      654.30      727.71     42.07 o 
 -10  -6  13      329.58      337.69     25.39 o 
  -9  -6  13      415.33      451.18     33.25 o 
  -8  -6  13        5.96       18.80     12.03 o 
  -7  -6  13      138.30      113.26      9.85 o 
  -6  -6  13      834.97      801.44     29.03 o 
  -5  -6  13       26.09       42.91      7.71 o 
  -4  -6  13      447.80      446.05     20.37 o 
  -3  -6  13     2125.51     2061.84     62.04 o 
  -2  -6  13      914.51      904.93     30.31 o 
  -1  -6  13      853.22      828.62     28.06 o 
   0  -6  13      262.64      232.36     17.37 o 
   1  -6  13      346.62      388.28     16.71 o 
   2  -6  13      763.29      775.43     28.79 o 
   3  -6  13       33.79       69.82     24.49 o 
   4  -6  13      556.01      605.16     34.98 o 
   5  -6  13     1112.79     1230.14     53.30 o 
   6  -6  13       10.84       19.58     31.95 o 
 -12  -5  13       48.61       44.46     23.26 o 
 -11  -5  13       83.98      105.11     28.85 o 
 -10  -5  13       27.85       25.90     14.39 o 
  -9  -5  13       35.50       17.95     19.49 o 
  -8  -5  13        0.32       -7.63      9.83 o 
  -7  -5  13      183.36      190.40      7.71 o 
  -6  -5  13        9.43        6.04      9.34 o 
  -5  -5  13        8.85        8.21      8.39 o 
  -4  -5  13        2.53       -3.00      8.53 o 
  -3  -5  13        1.92       11.60      5.80 o 
  -2  -5  13       49.47       63.05     10.25 o 
  -1  -5  13      541.20      549.79     18.87 o 
   0  -5  13       19.32       11.64      6.65 o 
   1  -5  13      334.78      349.37     14.36 o 
   2  -5  13       61.79       94.92     15.05 o 
   3  -5  13       58.51       56.61     13.07 o 
   4  -5  13      588.82      591.04     35.13 o 
   5  -5  13      358.42      394.15     28.18 o 
   6  -5  13      103.95      117.91     29.13 o 
 -12  -4  13       26.26       51.43     25.05 o 
 -11  -4  13      322.25      300.10     24.11 o 
 -10  -4  13       47.82       50.66     12.35 o 
  -9  -4  13      340.38      333.84     13.47 o 
  -8  -4  13      228.85      246.02     12.80 o 
  -7  -4  13      120.77      139.24     12.87 o 
  -6  -4  13      638.56      591.34     21.25 o 
  -5  -4  13     1056.42      996.87     37.31 o 
  -4  -4  13      326.09      323.03     15.31 o 
  -3  -4  13      782.05      737.91     22.94 o 
  -2  -4  13      983.70     1008.57     32.92 o 
  -1  -4  13       86.31       84.66     10.45 o 
   0  -4  13      490.77      497.39     17.12 o 
   1  -4  13       84.66       92.14     10.46 o 
   2  -4  13      749.80      758.80     27.53 o 
   3  -4  13      340.94      345.81     16.38 o 
   4  -4  13      495.84      515.01     28.27 o 
   5  -4  13     1408.11     1398.03     69.95 o 
   6  -4  13        7.14        8.06     50.84 o 
 -13  -3  13       79.23       76.82     25.27 o 
 -12  -3  13       49.31      126.57     20.76 o 
 -11  -3  13        1.57       23.62     39.91 o 
 -10  -3  13      210.33      231.94     15.32 o 
  -9  -3  13      250.96      246.34     11.18 o 
  -8  -3  13      361.00      335.31     17.67 o 
  -7  -3  13       33.60       49.21      9.49 o 
  -6  -3  13       11.17       23.89     10.27 o 
  -5  -3  13       12.79       10.31     11.41 o 
  -4  -3  13       29.68       49.61      8.84 o 
  -3  -3  13      121.11      121.37     13.11 o 
  -2  -3  13       77.68       80.46      7.11 o 
  -1  -3  13      984.46      980.55     28.51 o 
   0  -3  13      337.33      328.61     13.39 o 
   1  -3  13      415.34      439.08     17.01 o 
   2  -3  13      246.19      243.24     13.23 o 
   3  -3  13       49.00       24.54     17.16 o 
   4  -3  13       56.54       92.43     14.11 o 
   5  -3  13      131.44      159.97     23.12 o 
   6  -3  13        6.61       23.54     19.27 o 
 -13  -2  13      308.53      324.21     50.50 o 
 -12  -2  13       24.58       48.67     19.62 o 
 -11  -2  13      110.10      133.05     38.51 o 
 -10  -2  13     1292.30     1356.79     48.62 o 
  -9  -2  13       29.17        3.33     15.10 o 
  -8  -2  13     1011.53      976.33     39.14 o 
  -7  -2  13      281.78      307.83     18.31 o 
  -6  -2  13        4.11        4.08     11.36 o 
  -5  -2  13     2396.19     2328.74     67.44 o 
  -4  -2  13      591.37      571.90     18.64 o 
  -3  -2  13       50.58       69.06      7.23 o 
  -2  -2  13       81.90       71.87      6.94 o 
  -1  -2  13      350.10      367.27     13.95 o 
   0  -2  13     3342.06     3250.27     96.10 o 
   1  -2  13       60.35       61.72      8.70 o 
   2  -2  13       39.53       35.34      8.52 o 
   3  -2  13      251.44      221.80     13.91 o 
   4  -2  13      274.87      256.49     19.29 o 
   5  -2  13       21.93       38.06     26.53 o 
   6  -2  13     1189.33     1195.89     62.46 o 
 -13  -1  13        0.24       15.53     20.84 o 
 -12  -1  13       57.19       97.37     29.56 o 
 -11  -1  13      191.75      191.27     19.85 o 
 -10  -1  13       71.24       69.42     18.41 o 
  -9  -1  13      241.81      212.11     17.26 o 
  -8  -1  13       85.77       99.25     15.47 o 
  -7  -1  13      242.71      215.98     12.72 o 
  -6  -1  13      472.53      463.65     18.92 o 
  -5  -1  13     1015.29      983.85     34.64 o 
  -4  -1  13      478.48      456.98     15.35 o 
  -3  -1  13      375.26      396.49     15.24 o 
  -2  -1  13     1151.27     1152.31     30.96 o 
  -1  -1  13      179.06      184.99      8.68 o 
   0  -1  13       37.05       48.82     12.92 o 
   1  -1  13      518.87      507.65     18.10 o 
   2  -1  13       18.66       20.86     10.94 o 
   3  -1  13      501.57      518.31     21.18 o 
   4  -1  13      121.66      110.17     16.80 o 
   5  -1  13       94.74      143.53     54.50 o 
   6  -1  13      383.58      400.78     32.53 o 
 -13   0  13     1127.32     1174.40     68.84 o 
 -12   0  13       39.79       56.21     15.53 o 
 -11   0  13       33.84       58.48     19.06 o 
 -10   0  13      893.60      861.90     31.18 o 
  -9   0  13       52.65       28.53     13.56 o 
  -8   0  13      246.37      225.88     19.81 o 
  -7   0  13       86.89       76.90     13.33 o 
  -6   0  13        9.11       22.51      7.91 o 
  -5   0  13       31.67       28.01     12.56 o 
  -4   0  13     1917.88     1910.52     55.95 o 
  -3   0  13     3020.65     2953.46     92.26 o 
  -2   0  13       31.16       38.28      8.67 o 
  -1   0  13      243.29      228.11      9.87 o 
   0   0  13     1498.15     1492.84     47.89 o 
   1   0  13      295.04      295.56     14.19 o 
   2   0  13      105.05      100.00     11.75 o 
   3   0  13      264.87      257.13     23.58 o 
   4   0  13      261.87      317.89     23.84 o 
   5   0  13       84.21       93.42     25.84 o 
   6   0  13      333.69      373.73     30.58 o 
 -13   1  13      103.64      124.79     39.41 o 
 -12   1  13       80.57      127.38     18.84 o 
 -11   1  13       28.38       20.96     29.73 o 
 -10   1  13     3552.46     3426.10    124.25 o 
  -9   1  13     1615.66     1541.63     62.85 o 
  -8   1  13     1778.70     1779.50     71.56 o 
  -7   1  13      476.59      467.89     18.87 o 
  -6   1  13      272.06      256.68     13.57 o 
  -5   1  13      652.73      668.97     23.23 o 
  -4   1  13      541.35      514.01     18.82 o 
  -3   1  13      767.25      774.79     28.66 o 
  -2   1  13      565.44      467.58     40.18 o 
  -1   1  13      107.52       98.46      7.37 o 
   0   1  13      141.09      132.42      9.22 o 
   1   1  13      167.03      132.58     12.63 o 
   2   1  13      341.60      348.27     18.78 o 
   3   1  13       75.90       91.05     15.24 o 
   4   1  13      478.96      518.76     30.23 o 
   5   1  13        5.70       25.05     28.26 o 
   6   1  13       35.17       26.80     20.48 o 
 -13   2  13      371.66      446.54     51.70 o 
 -12   2  13      280.53      311.57     29.31 o 
 -11   2  13        4.94      -22.33     16.95 o 
 -10   2  13      319.78      284.21     16.14 o 
  -9   2  13      759.71      783.77     28.01 o 
  -8   2  13       10.02        8.61     10.79 o 
  -7   2  13      628.30      630.93     24.62 o 
  -6   2  13        2.68       -1.86     15.24 o 
  -5   2  13      104.89      111.81     13.51 o 
  -4   2  13     1479.65     1372.65     49.57 o 
  -3   2  13      354.71      380.62     13.69 o 
  -2   2  13      594.77      607.75     20.63 o 
  -1   2  13      439.50      407.81     16.57 o 
   0   2  13       97.28       89.10     13.50 o 
   1   2  13     1626.38     1621.24     61.71 o 
   2   2  13       52.81       58.62     15.00 o 
   3   2  13       83.83      140.49     20.24 o 
   4   2  13      419.34      440.88     27.98 o 
   5   2  13        0.45      -16.15     17.92 o 
   6   2  13      567.21      512.81     36.07 o 
 -12   3  13      142.63      201.84     32.68 o 
 -11   3  13      182.93      205.23     37.29 o 
 -10   3  13       11.15      -14.66     19.14 o 
  -9   3  13       44.16       42.10     14.60 o 
  -8   3  13      805.68      812.65     27.70 o 
  -7   3  13     1431.31     1429.41     42.34 o 
  -6   3  13      193.56      183.78      8.45 o 
  -5   3  13       17.71       27.78      8.99 o 
  -4   3  13      220.46      206.22     14.46 o 
  -3   3  13       13.68        4.52      5.81 o 
  -2   3  13     3825.04     3841.84    118.42 o 
  -1   3  13       57.99       36.60     10.99 o 
   0   3  13      424.22      478.99     21.01 o 
   1   3  13       62.69       53.49     12.11 o 
   2   3  13       92.16       81.61     14.33 o 
   3   3  13        3.87       16.49     28.87 o 
   4   3  13      868.51      872.47     50.42 o 
   5   3  13        3.36       20.68     28.38 o 
 -12   4  13      811.77      779.33     45.31 o 
 -11   4  13       10.83       81.26     31.04 o 
 -10   4  13       75.92      124.98     18.44 o 
  -9   4  13      926.85      964.82     41.55 o 
  -8   4  13        1.13        8.78     13.24 o 
  -7   4  13      288.47      327.41     13.21 o 
  -6   4  13     1209.41     1209.78     36.73 o 
  -5   4  13        9.23        6.03     10.40 o 
  -4   4  13      197.89      191.15      8.73 o 
  -3   4  13     1521.55     1528.65     43.66 o 
  -2   4  13      322.73      326.99     14.26 o 
  -1   4  13      289.17      316.51     16.22 o 
   0   4  13     1161.75     1179.49     43.57 o 
   1   4  13      824.13      771.64     35.77 o 
   2   4  13      249.61      191.48     24.32 o 
   3   4  13       10.27       27.75     46.15 o 
   4   4  13      528.36      537.57     32.55 o 
   5   4  13      128.70      138.49     36.75 o 
 -11   5  13      185.97      224.91     23.99 o 
 -10   5  13      164.88      135.59     19.56 o 
  -9   5  13      185.73      195.28     18.09 o 
  -8   5  13      807.86      777.19     29.96 o 
  -7   5  13      144.98      163.01     16.83 o 
  -6   5  13      153.92      153.85     11.59 o 
  -5   5  13       77.27      101.04     15.96 o 
  -4   5  13      421.01      408.98     14.57 o 
  -3   5  13      560.50      585.37     20.96 o 
  -2   5  13       16.79        2.14      8.30 o 
  -1   5  13     1181.31     1212.33     41.96 o 
   0   5  13       70.54       63.76     14.26 o 
   1   5  13      279.06      320.50     20.51 o 
   2   5  13      577.08      576.33     32.54 o 
   3   5  13      106.74      183.40     34.36 o 
   4   5  13       15.83       21.30     29.31 o 
 -11   6  13      158.17      178.82     24.88 o 
 -10   6  13      135.49      201.15     20.83 o 
  -9   6  13     1404.86     1414.11     60.30 o 
  -8   6  13       21.80       53.99     18.51 o 
  -7   6  13      158.56      125.38     14.82 o 
  -6   6  13      559.17      526.05     20.90 o 
  -5   6  13       23.97       -8.98     10.76 o 
  -4   6  13       32.22       30.00     13.41 o 
  -3   6  13      333.53      348.32     17.34 o 
  -2   6  13       29.21       38.07     21.02 o 
  -1   6  13       71.56       60.15     17.25 o 
   0   6  13       26.95       76.64     14.35 o 
   1   6  13        0.27      -16.83     16.29 o 
   2   6  13      887.45      901.93     41.78 o 
   3   6  13      171.15      228.75     29.14 o 
 -10   7  13      249.64      351.14     29.73 o 
  -9   7  13      176.44      184.65     20.16 o 
  -8   7  13       25.39       22.44     23.07 o 
  -7   7  13      450.82      518.90     26.41 o 
  -6   7  13       30.80       23.93     13.49 o 
  -5   7  13      191.27      178.06     29.47 o 
  -4   7  13      432.07      466.33     24.22 o 
  -3   7  13       42.30       67.19     20.76 o 
  -2   7  13      976.07      966.77     46.71 o 
  -1   7  13      405.70      386.48     22.91 o 
   0   7  13      156.08      127.04     16.69 o 
   1   7  13        2.86      -31.03     31.06 o 
   2   7  13      466.25      515.95     32.51 o 
  -9   8  13      100.99       54.56     45.40 o 
  -8   8  13      812.54      791.23     36.19 o 
  -7   8  13        6.94       21.83     15.60 o 
  -6   8  13      437.45      471.65     23.87 o 
  -5   8  13      984.71     1076.70     47.96 o 
  -4   8  13      355.75      397.27     27.13 o 
  -3   8  13      141.18      136.49     20.48 o 
  -2   8  13       55.53       24.43     18.36 o 
  -1   8  13      155.46      181.63     25.31 o 
   0   8  13       85.20       77.51     21.86 o 
   1   8  13       88.48       91.74     25.89 o 
  -7   9  13      217.28      276.12     23.38 o 
  -6   9  13      835.56      860.04     36.19 o 
  -5   9  13       60.21      121.12     22.11 o 
  -4   9  13      804.11      929.49     47.96 o 
  -3   9  13       14.69       56.17     30.75 o 
  -2   9  13       68.20       96.37     26.78 o 
  -1   9  13      172.66      248.19     38.65 o 
  -6 -11  14      113.23      121.62     22.33 o 
  -5 -11  14       21.51        0.87     53.00 o 
  -4 -11  14        1.55        2.52     19.76 o 
  -3 -11  14      252.62      249.01     25.03 o 
  -2 -11  14        7.32        8.80     18.76 o 
  -1 -11  14       39.32      -15.03     26.53 o 
   0 -11  14       86.63       38.03     21.98 o 
  -8 -10  14      211.38      265.23     45.74 o 
  -7 -10  14      181.86      188.03     47.73 o 
  -6 -10  14      272.70      323.48     26.00 o 
  -5 -10  14      234.90      265.03     22.87 o 
  -4 -10  14       19.73       28.24     30.83 o 
  -3 -10  14      131.47      118.88     28.51 o 
  -2 -10  14      270.53      290.94     22.99 o 
  -1 -10  14        7.20       10.44     16.79 o 
   0 -10  14      321.98      359.81     28.39 o 
   1 -10  14      146.75      147.14     47.83 o 
   2 -10  14      163.39      158.04     29.52 o 
  -9  -9  14      302.46      333.78     26.49 o 
  -8  -9  14      679.53      705.17     37.91 o 
  -7  -9  14        2.98      -12.14     20.22 o 
  -6  -9  14        5.39        5.80     15.97 o 
  -5  -9  14     1269.07     1334.57     60.39 o 
  -4  -9  14       44.50       49.29     27.43 o 
  -3  -9  14      132.02      113.58     19.03 o 
  -2  -9  14      354.14      318.19     24.82 o 
  -1  -9  14       40.06       26.79     15.63 o 
   0  -9  14        1.14      -24.31     22.43 o 
   1  -9  14      579.68      547.43     35.87 o 
   2  -9  14      410.73      477.70     36.97 o 
   3  -9  14        5.39       -0.88     21.80 o 
 -10  -8  14       31.96       58.27     18.93 o 
  -9  -8  14      145.38      173.61     25.62 o 
  -8  -8  14      914.67      903.74     44.96 o 
  -7  -8  14       69.38       27.15     23.06 o 
  -6  -8  14        1.02      -19.28     12.86 o 
  -5  -8  14      994.58     1052.87     54.13 o 
  -4  -8  14      628.42      600.52     31.05 o 
  -3  -8  14      221.82      245.39     17.32 o 
  -2  -8  14     3792.47     3645.52    141.91 o 
  -1  -8  14      372.13      300.73     19.02 o 
   0  -8  14      884.84      950.48     46.12 o 
   1  -8  14     1298.22     1400.52     63.28 o 
   2  -8  14       62.15       53.28     16.50 o 
   3  -8  14       86.27      123.33     24.97 o 
   4  -8  14      102.53      134.14     37.51 o 
 -11  -7  14      459.73      483.23     30.72 o 
 -10  -7  14      842.56      826.35     39.57 o 
  -9  -7  14       10.66        7.52     14.63 o 
  -8  -7  14     2018.59     2104.63     92.22 o 
  -7  -7  14      163.73      169.50     21.87 o 
  -6  -7  14      333.22      281.78     17.63 o 
  -5  -7  14      769.38      802.44     30.43 o 
  -4  -7  14      399.53      407.39     18.73 o 
  -3  -7  14      805.66      812.19     31.20 o 
  -2  -7  14      152.58      172.18     11.74 o 
  -1  -7  14       23.46       37.57     11.76 o 
   0  -7  14      229.98      232.19     17.31 o 
   1  -7  14      186.02      141.57     21.62 o 
   2  -7  14      639.37      681.70     35.22 o 
   3  -7  14     1419.87     1417.90     64.92 o 
   4  -7  14      152.50      184.00     20.52 o 
 -11  -6  14       73.59       89.17     35.50 o 
 -10  -6  14       81.74      101.35     15.60 o 
  -9  -6  14       97.14      105.76     16.09 o 
  -8  -6  14       84.70      111.47     21.34 o 
  -7  -6  14      412.76      380.30     22.04 o 
  -6  -6  14        4.76      -14.54     13.16 o 
  -5  -6  14       71.41       78.46     11.20 o 
  -4  -6  14      627.70      574.35     38.15 o 
  -3  -6  14      990.77      914.09     39.85 o 
  -2  -6  14     2781.18     2777.32     90.55 o 
  -1  -6  14     1007.83     1006.04     35.15 o 
   0  -6  14       23.99        6.04     12.61 o 
   1  -6  14      378.13      403.44     20.66 o 
   2  -6  14       32.12        8.49     23.25 o 
   3  -6  14      100.09       40.26     15.84 o 
   4  -6  14      734.52      749.44     39.42 o 
   5  -6  14       24.66       39.35     19.32 o 
 -12  -5  14        3.28      -38.73     35.85 o 
 -11  -5  14       18.61       20.23     37.46 o 
 -10  -5  14     1728.48     1804.81     79.85 o 
  -9  -5  14      131.66      135.91     13.48 o 
  -8  -5  14       11.08       26.47      9.26 o 
  -7  -5  14      282.98      293.82     16.97 o 
  -6  -5  14       15.58       10.17     23.88 o 
  -5  -5  14      364.02      316.43     18.43 o 
  -4  -5  14     1263.55     1208.35     50.39 o 
  -3  -5  14     1797.50     1744.46     52.88 o 
  -2  -5  14      608.42      613.32     23.84 o 
  -1  -5  14       10.34       29.21     14.45 o 
   0  -5  14      217.01      197.31     11.29 o 
   1  -5  14      242.53      213.31     13.60 o 
   2  -5  14        1.03      -15.58     12.60 o 
   3  -5  14      575.94      572.57     42.69 o 
   4  -5  14       29.36        7.40     31.42 o 
   5  -5  14        1.28       50.46     21.05 o 
 -12  -4  14        0.17       54.47     21.65 o 
 -11  -4  14        0.13       -9.33     30.02 o 
 -10  -4  14        3.43       19.86     14.71 o 
  -9  -4  14      217.23      256.74     18.05 o 
  -8  -4  14       12.02       10.68     11.18 o 
  -7  -4  14      115.29      128.46     17.60 o 
  -6  -4  14       35.77       61.56     21.93 o 
  -5  -4  14        0.77      -13.40     14.55 o 
  -4  -4  14     1350.60     1357.87     52.39 o 
  -3  -4  14      272.67      271.20     18.52 o 
  -2  -4  14      713.33      649.36     51.77 o 
  -1  -4  14       70.08       58.72      7.80 o 
   0  -4  14       35.91       38.56      8.98 o 
   1  -4  14      188.01      197.73     18.70 o 
   2  -4  14      888.52      858.82     33.19 o 
   3  -4  14       76.54       56.45     15.78 o 
   4  -4  14       70.60       68.25     17.57 o 
   5  -4  14       26.34       63.36     22.44 o 
 -12  -3  14      177.33      210.37     30.99 o 
 -11  -3  14      837.30      833.21     44.93 o 
 -10  -3  14      589.00      585.65     35.83 o 
  -9  -3  14      444.51      453.01     24.65 o 
  -8  -3  14       12.09       16.94     17.75 o 
  -7  -3  14      447.27      424.73     18.54 o 
  -6  -3  14      278.52      307.72     17.48 o 
  -5  -3  14      444.31      462.73     19.79 o 
  -4  -3  14     3344.08     3238.24    118.13 o 
  -3  -3  14       70.40       50.43     15.51 o 
  -2  -3  14      235.19      233.38      9.73 o 
  -1  -3  14       44.21       31.44     10.23 o 
   0  -3  14     1638.28     1546.42     49.42 o 
   1  -3  14        8.24       11.83      8.56 o 
   2  -3  14      630.62      592.52     24.48 o 
   3  -3  14     1092.03     1082.40     46.65 o 
   4  -3  14     1097.92     1130.37     53.04 o 
   5  -3  14      277.64      272.90     34.20 o 
   6  -3  14      197.53      219.97     32.27 o 
 -12  -2  14       16.22       40.22     17.86 o 
 -11  -2  14        6.28        9.25     16.91 o 
 -10  -2  14      413.97      436.40     32.89 o 
  -9  -2  14       15.46        6.73     12.95 o 
  -8  -2  14        8.55       -0.11     14.63 o 
  -7  -2  14      199.64      188.27     12.39 o 
  -6  -2  14      874.64      867.13     34.81 o 
  -5  -2  14       33.27       26.69      8.09 o 
  -4  -2  14       10.89        6.83     16.10 o 
  -3  -2  14        1.09       -1.72     12.71 o 
  -2  -2  14      114.11      114.43      8.39 o 
  -1  -2  14      253.10      271.42     14.12 o 
   0  -2  14      387.09      371.97     14.23 o 
   1  -2  14      145.97      172.53     12.10 o 
   2  -2  14     1192.31     1105.97     41.06 o 
   3  -2  14        6.23       19.92     11.44 o 
   4  -2  14       20.90       23.71     14.60 o 
   5  -2  14      320.23      275.12     25.97 o 
   6  -2  14       59.76       47.86     27.85 o 
 -12  -1  14     1127.44     1149.35     59.09 o 
 -11  -1  14        1.36      -30.01     24.39 o 
 -10  -1  14       67.50       15.94     23.48 o 
  -9  -1  14     2275.83     2269.57     90.81 o 
  -8  -1  14       24.62       22.99     17.87 o 
  -7  -1  14       54.76       18.36     12.49 o 
  -6  -1  14      383.27      370.97     19.34 o 
  -5  -1  14      609.99      547.60     22.62 o 
  -4  -1  14     1531.69     1502.47     48.79 o 
  -3  -1  14      928.25      880.64     31.99 o 
  -2  -1  14     1570.80     1523.58     46.22 o 
  -1  -1  14       49.98       37.11      9.76 o 
   0  -1  14      171.93      161.76      9.26 o 
   1  -1  14      361.41      355.62     16.14 o 
   2  -1  14       88.95       70.64     10.49 o 
   3  -1  14       41.46       33.17     10.91 o 
   4  -1  14      582.25      575.87     35.96 o 
   5  -1  14      379.60      328.42     27.69 o 
   6  -1  14        4.88       54.23     25.00 o 
 -12   0  14      114.67      171.35     35.80 o 
 -11   0  14      686.54      733.82     36.57 o 
 -10   0  14      191.81      200.78     16.58 o 
  -9   0  14      143.43      133.61     21.51 o 
  -8   0  14      401.38      391.40     21.29 o 
  -7   0  14       19.70       16.29     12.54 o 
  -6   0  14      234.48      275.97     14.84 o 
  -5   0  14      895.56      908.68     34.37 o 
  -4   0  14      336.07      311.34     15.05 o 
  -3   0  14     1262.27     1256.60     49.04 o 
  -2   0  14      457.78      465.01     16.85 o 
  -1   0  14       36.74       34.10      8.08 o 
   0   0  14        4.31       -2.86     14.46 o 
   1   0  14      486.81      463.92     20.40 o 
   2   0  14      269.20      257.34     17.00 o 
   3   0  14      455.17      422.55     22.67 o 
   4   0  14       20.28       73.71     17.77 o 
   5   0  14        2.21       34.95     25.57 o 
 -12   1  14     1136.35     1223.21     69.55 o 
 -11   1  14      463.57      467.27     26.43 o 
 -10   1  14      242.98      218.69     27.08 o 
  -9   1  14      560.76      610.92     34.62 o 
  -8   1  14      665.00      658.22     30.79 o 
  -7   1  14      101.66      156.82     13.04 o 
  -6   1  14      204.07      198.29     17.45 o 
  -5   1  14      681.15      660.37     28.15 o 
  -4   1  14      124.42      145.60     14.72 o 
  -3   1  14     1677.26     1603.99     65.40 o 
  -2   1  14       18.52       -0.12     13.68 o 
  -1   1  14     2262.81     2174.45     71.60 o 
   0   1  14      152.67      144.55     11.16 o 
   1   1  14      263.77      245.56     15.38 o 
   2   1  14      478.27      452.69     24.72 o 
   3   1  14        6.67       39.03     22.15 o 
   4   1  14      241.04      287.96     27.87 o 
   5   1  14       37.11       83.62     22.96 o 
 -12   2  14      149.76      178.66     22.96 o 
 -11   2  14       30.98       60.28     20.99 o 
 -10   2  14      229.74      195.98     15.75 o 
  -9   2  14       95.70      125.86     17.29 o 
  -8   2  14      702.76      675.76     29.52 o 
  -7   2  14      970.02     1023.62     38.99 o 
  -6   2  14     1313.91     1313.82     51.21 o 
  -5   2  14      759.34      795.50     35.29 o 
  -4   2  14       10.94      -18.54     13.92 o 
  -3   2  14      237.35      252.52     10.94 o 
  -2   2  14     1320.94     1265.04     43.23 o 
  -1   2  14     1250.80     1197.13     41.12 o 
   0   2  14       15.78        8.76     13.03 o 
   1   2  14      301.34      281.88     17.90 o 
   2   2  14       38.51       26.99     19.99 o 
   3   2  14        0.52      -10.36     45.40 o 
   4   2  14       31.14       17.39     29.84 o 
   5   2  14       11.53       15.15     27.30 o 
 -12   3  14      517.93      554.24     47.74 o 
 -11   3  14      741.97      755.63     42.35 o 
 -10   3  14        2.49       -1.86     19.16 o 
  -9   3  14      349.34      355.42     22.46 o 
  -8   3  14      924.95      915.76     35.85 o 
  -7   3  14       12.68        9.95     10.88 o 
  -6   3  14      364.52      369.96     17.65 o 
  -5   3  14       39.42      -13.67     13.85 o 
  -4   3  14      163.72      181.54     12.07 o 
  -3   3  14       19.25       26.22      8.34 o 
  -2   3  14     1363.18     1300.42     42.38 o 
  -1   3  14     2181.34     2099.28     69.95 o 
   0   3  14        5.76       21.04     11.32 o 
   1   3  14      168.40      157.75     24.72 o 
   2   3  14      167.14      224.34     27.71 o 
   3   3  14      217.01      231.27     24.73 o 
   4   3  14       38.85       61.85     20.04 o 
 -11   4  14       28.70       27.57     56.39 o 
 -10   4  14      311.12      264.95     26.44 o 
  -9   4  14        0.26        5.80     19.68 o 
  -8   4  14      104.24      106.40     12.79 o 
  -7   4  14      233.19      242.41     13.27 o 
  -6   4  14      134.56      163.64     11.15 o 
  -5   4  14      760.75      727.42     24.63 o 
  -4   4  14      637.51      641.75     21.32 o 
  -3   4  14      898.26      839.23     27.63 o 
  -2   4  14      125.61      122.99     12.42 o 
  -1   4  14     1109.78     1074.70     42.70 o 
   0   4  14       57.32       83.37     14.27 o 
   1   4  14       37.99       65.82     16.33 o 
   2   4  14       34.04       71.15     19.92 o 
   3   4  14       33.71       36.52     19.73 o 
   4   4  14       99.66      134.84     27.43 o 
 -11   5  14      482.36      529.56     35.63 o 
 -10   5  14       95.96       82.86     23.18 o 
  -9   5  14      119.14      133.07     22.80 o 
  -8   5  14      439.09      547.93     23.52 o 
  -7   5  14      191.96      215.99     22.55 o 
  -6   5  14        2.24       -0.43     14.48 o 
  -5   5  14      130.79      150.26     11.58 o 
  -4   5  14        8.34      -18.60     18.75 o 
  -3   5  14        0.01       -4.59     12.02 o 
  -2   5  14      196.21      201.87     16.80 o 
  -1   5  14      589.53      598.13     29.40 o 
   0   5  14        7.11       -6.85     22.04 o 
   1   5  14        1.13       18.22     28.52 o 
   2   5  14      245.34      184.85     25.21 o 
   3   5  14      388.10      373.34     46.11 o 
 -10   6  14       89.13      127.67     23.51 o 
  -9   6  14      289.40      354.03     23.41 o 
  -8   6  14      222.25      204.21     17.30 o 
  -7   6  14       55.16       21.22     22.45 o 
  -6   6  14      620.17      561.98     27.13 o 
  -5   6  14      255.95      238.13     22.33 o 
  -4   6  14        0.61       12.91     24.66 o 
  -3   6  14      394.01      451.91     24.92 o 
  -2   6  14        5.78       48.55     35.74 o 
  -1   6  14     1368.31     1349.82     62.00 o 
   0   6  14       16.51       14.86     15.61 o 
   1   6  14        1.17       37.29     23.96 o 
   2   6  14       37.69       31.33     22.54 o 
  -9   7  14        8.60      -20.78     19.56 o 
  -8   7  14      150.40      193.94     18.51 o 
  -7   7  14      745.02      761.63     32.09 o 
  -6   7  14       30.41       33.90     18.27 o 
  -5   7  14       90.61       99.36     15.75 o 
  -4   7  14       75.49       61.33     21.61 o 
  -3   7  14      197.36      132.00     19.91 o 
  -2   7  14       40.76       72.93     18.98 o 
  -1   7  14      104.26       92.16     17.95 o 
   0   7  14      274.47      305.86     31.07 o 
   1   7  14        0.13      -15.49     24.23 o 
  -7   8  14      341.42      333.04     23.00 o 
  -6   8  14      219.56      305.98     33.96 o 
  -5   8  14       35.68       67.66     18.93 o 
  -4   8  14       45.97       33.27     22.41 o 
  -3   8  14      672.38      783.17     44.95 o 
  -2   8  14       21.58       43.64     61.50 o 
  -1   8  14      185.47      180.65     33.22 o 
  -4 -11  15      141.07      194.35     27.40 o 
  -3 -11  15       64.56       60.77     21.02 o 
  -2 -11  15      230.90      205.54     27.43 o 
  -7 -10  15      514.54      580.77     33.93 o 
  -6 -10  15      257.21      205.85     22.87 o 
  -5 -10  15      312.61      340.10     30.48 o 
  -4 -10  15        9.72       31.09     17.90 o 
  -3 -10  15        2.27       -6.35     29.01 o 
  -2 -10  15       50.79      102.50     31.44 o 
  -1 -10  15      188.97      222.00     23.33 o 
   0 -10  15      183.18      260.69     28.36 o 
   1 -10  15       18.26       54.32     34.88 o 
  -8  -9  15      245.52      255.54     22.97 o 
  -7  -9  15      656.47      633.57     36.44 o 
  -6  -9  15        7.03       -6.25     15.40 o 
  -5  -9  15      154.10      150.16     26.34 o 
  -4  -9  15     1807.21     1917.61     92.59 o 
  -3  -9  15       71.58       75.29     31.32 o 
  -2  -9  15      360.19      297.89     34.45 o 
  -1  -9  15       51.01       66.05     20.32 o 
   0  -9  15      127.65      117.43     34.24 o 
   1  -9  15      108.47      146.77     25.30 o 
   2  -9  15     1167.83     1169.61     69.67 o 
  -9  -8  15        1.92       32.23     26.62 o 
  -8  -8  15      116.85      111.22     19.99 o 
  -7  -8  15      718.40      739.70     38.41 o 
  -6  -8  15       88.95      119.98     19.65 o 
  -5  -8  15      476.27      547.58     33.14 o 
  -4  -8  15       65.31       47.57     15.83 o 
  -3  -8  15        8.54        5.43     17.86 o 
  -2  -8  15      107.83       97.56     15.94 o 
  -1  -8  15        7.63       67.75     20.04 o 
   0  -8  15       65.67       66.40     26.42 o 
   1  -8  15       40.22       28.31     21.98 o 
   2  -8  15        7.93      -10.99     25.52 o 
   3  -8  15      591.06      621.58     39.24 o 
 -10  -7  15        1.05        1.08     17.23 o 
  -9  -7  15      441.35      500.95     27.99 o 
  -8  -7  15        0.85       36.92     35.26 o 
  -7  -7  15      440.31      510.72     28.73 o 
  -6  -7  15     1930.44     1888.54     76.31 o 
  -5  -7  15      327.98      290.75     27.97 o 
  -4  -7  15        4.35       22.02     18.45 o 
  -3  -7  15     3606.52     3548.00    137.89 o 
  -2  -7  15        1.88       14.36     24.47 o 
  -1  -7  15     1314.68     1305.24     64.79 o 
   0  -7  15       75.52      121.38     18.22 o 
   1  -7  15       26.12       21.40     16.25 o 
   2  -7  15      297.18      261.12     54.30 o 
   3  -7  15      187.83      134.06     27.14 o 
 -11  -6  15       37.89       70.65     22.67 o 
 -10  -6  15      295.35      337.14     24.57 o 
  -9  -6  15     2071.68     2070.64     84.41 o 
  -8  -6  15       18.45        4.40     25.23 o 
  -7  -6  15      615.18      614.91     37.48 o 
  -6  -6  15      182.03      184.24     29.57 o 
  -5  -6  15       34.99       36.78     11.19 o 
  -4  -6  15        0.23      -13.52      9.01 o 
  -3  -6  15      809.32      839.47     31.50 o 
  -2  -6  15       31.60       24.64     13.01 o 
  -1  -6  15       47.23        7.70     14.00 o 
   0  -6  15       52.72       47.64     17.52 o 
   1  -6  15      631.89      639.87     34.66 o 
   2  -6  15      149.98      143.54     19.49 o 
   3  -6  15      355.96      326.65     39.65 o 
   4  -6  15     1006.68     1178.36     62.23 o 
 -11  -5  15       90.44       52.60     29.52 o 
 -10  -5  15       53.77       36.11     21.31 o 
  -9  -5  15      405.19      429.50     24.82 o 
  -8  -5  15      544.77      525.30     28.12 o 
  -7  -5  15      310.54      279.66     16.92 o 
  -6  -5  15       29.83       44.10     12.04 o 
  -5  -5  15      586.79      601.27     29.10 o 
  -4  -5  15       54.01       50.06     12.67 o 
  -3  -5  15     1241.95     1298.56     43.72 o 
  -2  -5  15      304.11      314.09     15.44 o 
  -1  -5  15      330.70      317.68     13.54 o 
   0  -5  15      663.55      618.31     27.34 o 
   1  -5  15        5.86       -5.34     13.81 o 
   2  -5  15        0.60       11.25     14.65 o 
   3  -5  15      256.24      262.68     40.64 o 
   4  -5  15      255.67      301.58     28.99 o 
 -12  -4  15      711.04      765.94     46.64 o 
 -11  -4  15      115.50      138.98     24.95 o 
 -10  -4  15       15.83       45.67     33.03 o 
  -9  -4  15      963.73      992.31     40.93 o 
  -8  -4  15      136.35      148.22     13.67 o 
  -7  -4  15      127.48      123.18     11.14 o 
  -6  -4  15      489.34      532.48     24.70 o 
  -5  -4  15        5.67       42.28     18.11 o 
  -4  -4  15        2.12       -0.52     10.45 o 
  -3  -4  15     2089.09     2023.11     75.42 o 
  -2  -4  15        0.52        4.48     14.13 o 
  -1  -4  15     1059.00      993.13     34.84 o 
   0  -4  15       13.59        4.52      9.12 o 
   1  -4  15      399.60      405.17     36.18 o 
   2  -4  15      128.11      188.59     18.35 o 
   3  -4  15       18.52       78.82     34.50 o 
   4  -4  15      728.53      705.57     45.29 o 
 -12  -3  15       17.43        5.48     54.88 o 
 -11  -3  15      208.55      195.52     25.82 o 
 -10  -3  15      445.38      478.38     28.89 o 
  -9  -3  15       10.26       -2.32     13.83 o 
  -8  -3  15      143.34      141.51     25.92 o 
  -7  -3  15      173.50      197.66     13.96 o 
  -6  -3  15      361.92      277.28     15.25 o 
  -5  -3  15       20.42       56.77     12.13 o 
  -4  -3  15       25.17       14.33     10.70 o 
  -3  -3  15        4.46       28.15     17.79 o 
  -2  -3  15      511.18      533.42     19.77 o 
  -1  -3  15       22.36       38.12     11.20 o 
   0  -3  15       71.12       82.98     11.34 o 
   1  -3  15      902.36      841.74     34.48 o 
   2  -3  15        5.02       12.17     27.52 o 
   3  -3  15      591.74      587.14     32.36 o 
   4  -3  15       42.29       55.87     28.35 o 
   5  -3  15       79.30       98.41     32.24 o 
 -12  -2  15      126.45       99.13     23.40 o 
 -11  -2  15       41.36       64.77     24.03 o 
 -10  -2  15       26.16       57.14     24.30 o 
  -9  -2  15        1.74       34.00     19.73 o 
  -8  -2  15     1097.70     1119.68     42.26 o 
  -7  -2  15       48.66       47.10     20.63 o 
  -6  -2  15      298.40      293.28     17.08 o 
  -5  -2  15      365.23      375.67     17.75 o 
  -4  -2  15       62.15       34.06     14.53 o 
  -3  -2  15      989.73      986.44     37.63 o 
  -2  -2  15      173.40      179.04     15.09 o 
  -1  -2  15      396.78      393.40     15.55 o 
   0  -2  15      170.96      137.42     15.15 o 
   1  -2  15        5.98       -6.04      9.74 o 
   2  -2  15      458.43      476.37     25.11 o 
   3  -2  15       47.76        1.02     16.28 o 
   4  -2  15        2.71      -14.68     32.80 o 
   5  -2  15      761.46      740.80     50.25 o 
 -12  -1  15      118.89      152.37     23.37 o 
 -11  -1  15      710.56      658.30     41.64 o 
 -10  -1  15      105.18       22.88     16.09 o 
  -9  -1  15      279.37      268.72     20.88 o 
  -8  -1  15     1014.12      966.09     39.20 o 
  -7  -1  15       64.29       95.64     11.75 o 
  -6  -1  15       97.03       77.75     11.73 o 
  -5  -1  15       19.79       26.04      9.57 o 
  -4  -1  15      388.82      383.27     18.98 o 
  -3  -1  15      457.56      437.40     22.97 o 
  -2  -1  15      541.92      500.23     23.09 o 
  -1  -1  15      133.30      145.13      9.69 o 
   0  -1  15       66.15       60.05     11.97 o 
   1  -1  15      648.31      634.15     29.22 o 
   2  -1  15      266.32      240.34     15.43 o 
   3  -1  15      233.86      271.69     53.48 o 
   4  -1  15      486.81      504.66     38.36 o 
   5  -1  15        0.03       30.72     23.61 o 
 -12   0  15        2.45       11.01     27.05 o 
 -11   0  15      646.66      790.79     44.22 o 
 -10   0  15      595.48      647.89     43.02 o 
  -9   0  15      459.66      471.77     27.28 o 
  -8   0  15      603.04      635.49     30.37 o 
  -7   0  15       10.92       18.90     15.38 o 
  -6   0  15      333.87      336.16     19.28 o 
  -5   0  15        0.86      -24.95     17.42 o 
  -4   0  15      184.60      160.57     18.11 o 
  -3   0  15        2.18        5.90     13.38 o 
  -2   0  15     1558.32     1499.18     50.12 o 
  -1   0  15      296.34      292.03     18.74 o 
   0   0  15      869.01      853.53     34.72 o 
   1   0  15      192.60      181.20     18.53 o 
   2   0  15      256.45      272.63     19.13 o 
   3   0  15      231.20      240.31     23.75 o 
   4   0  15      127.27      145.44     23.54 o 
 -12   1  15       30.28       67.51     24.13 o 
 -11   1  15       29.86       14.77     38.00 o 
 -10   1  15      606.79      604.93     35.26 o 
  -9   1  15      196.02      244.75     29.63 o 
  -8   1  15       77.02      112.02     18.97 o 
  -7   1  15      435.95      440.24     21.86 o 
  -6   1  15     1490.59     1447.46     59.68 o 
  -5   1  15      768.19      776.78     32.79 o 
  -4   1  15       64.96       83.24     14.98 o 
  -3   1  15      582.58      569.11     28.12 o 
  -2   1  15     1295.43     1253.91     40.80 o 
  -1   1  15      396.76      429.58     20.25 o 
   0   1  15       14.41      -22.74     19.21 o 
   1   1  15       13.84       20.93     19.02 o 
   2   1  15       68.84       36.37     14.86 o 
   3   1  15       50.64       73.31     22.99 o 
   4   1  15      380.87      434.30     32.64 o 
 -12   2  15        5.97       43.41     48.49 o 
 -11   2  15      635.71      630.00     66.05 o 
 -10   2  15      239.46      253.00     21.92 o 
  -9   2  15        4.97       14.66     16.70 o 
  -8   2  15       83.87       84.36     20.16 o 
  -7   2  15      669.62      694.91     30.68 o 
  -6   2  15       48.78       55.59     15.83 o 
  -5   2  15      587.52      546.93     26.87 o 
  -4   2  15       18.29       25.51     13.54 o 
  -3   2  15     2606.72     2486.12     74.51 o 
  -2   2  15      546.00      527.32     21.08 o 
  -1   2  15     1033.38      927.55     35.13 o 
   0   2  15      751.08      776.38     36.07 o 
   1   2  15       67.97       34.96     21.77 o 
   2   2  15       16.46       58.73     17.86 o 
   3   2  15     1469.68     1547.68     77.90 o 
   4   2  15       28.96       10.49     21.12 o 
 -11   3  15        0.21       15.76     19.58 o 
 -10   3  15       29.65       91.04     20.14 o 
  -9   3  15       32.75       41.23     28.99 o 
  -8   3  15      456.89      412.00     22.09 o 
  -7   3  15      171.91      187.04     15.65 o 
  -6   3  15      761.18      811.31     36.98 o 
  -5   3  15      558.44      567.19     28.09 o 
  -4   3  15      866.09      902.16     34.09 o 
  -3   3  15       29.70       38.47     10.07 o 
  -2   3  15      530.44      537.14     22.09 o 
  -1   3  15      115.89      110.07     14.22 o 
   0   3  15      451.04      471.55     31.30 o 
   1   3  15      190.01      287.92     24.44 o 
   2   3  15       17.58      -33.16     22.10 o 
   3   3  15       76.02      106.35     30.18 o 
 -11   4  15        1.83      -21.21     23.74 o 
 -10   4  15     1464.95     1485.89     67.77 o 
  -9   4  15      176.50      153.95     20.65 o 
  -8   4  15        9.93       13.22     13.38 o 
  -7   4  15      306.33      344.48     20.48 o 
  -6   4  15       89.66       87.47     14.10 o 
  -5   4  15        0.07        3.66     16.23 o 
  -4   4  15      184.93      179.80     17.72 o 
  -3   4  15       76.09       80.23     19.63 o 
  -2   4  15      234.40      216.42     17.88 o 
  -1   4  15      733.03      732.74     37.09 o 
   0   4  15      192.48      252.25     28.64 o 
   1   4  15      517.43      517.30     30.57 o 
   2   4  15       14.59       39.88     29.00 o 
   3   4  15      303.64      368.48     43.15 o 
 -10   5  15       94.82      131.23     18.55 o 
  -9   5  15       46.97       71.76     21.97 o 
  -8   5  15      335.55      329.07     18.78 o 
  -7   5  15       15.54       30.64     14.91 o 
  -6   5  15        1.58      -23.36     15.85 o 
  -5   5  15     1435.54     1495.51     61.98 o 
  -4   5  15       47.87       69.09     23.80 o 
  -3   5  15      333.37      297.69     21.99 o 
  -2   5  15      125.90      109.09     17.34 o 
  -1   5  15      428.19      454.33     28.96 o 
   0   5  15        5.69       -0.16     21.99 o 
   1   5  15      202.87      237.50     26.12 o 
   2   5  15       37.87       34.35     21.68 o 
  -9   6  15      531.40      553.57     30.55 o 
  -8   6  15       25.64        0.14     25.50 o 
  -7   6  15      636.32      692.31     33.68 o 
  -6   6  15      270.35      305.65     26.68 o 
  -5   6  15      254.81      224.78     33.94 o 
  -4   6  15      195.45      218.58     19.99 o 
  -3   6  15       36.76       26.06     23.67 o 
  -2   6  15      495.90      507.12     35.95 o 
  -1   6  15      198.17      186.04     28.49 o 
   0   6  15        0.74       66.07     47.89 o 
   1   6  15      633.12      663.26     41.40 o 
  -8   7  15       73.48       98.51     18.64 o 
  -7   7  15      142.89      131.09     31.30 o 
  -6   7  15      166.41      184.77     24.87 o 
  -5   7  15      382.89      429.80     28.81 o 
  -4   7  15      404.32      437.47     31.75 o 
  -3   7  15       34.00       24.65     19.78 o 
  -2   7  15      157.02      196.80     23.66 o 
  -1   7  15       43.61       59.22     22.63 o 
  -5 -10  16       15.62       -6.58     32.28 o 
  -4 -10  16       41.22       82.35     34.31 o 
  -3 -10  16      992.30     1049.61     56.06 o 
  -2 -10  16       98.36      100.46     21.29 o 
  -7  -9  16      115.85      145.44     39.42 o 
  -6  -9  16      131.18      120.76     28.90 o 
  -5  -9  16       59.82       79.39     21.43 o 
  -4  -9  16      675.86      656.73     43.55 o 
  -3  -9  16       11.96        8.41     22.63 o 
  -2  -9  16       50.58       49.34     18.55 o 
  -1  -9  16      460.62      413.81     34.08 o 
   0  -9  16      269.42      280.99     46.49 o 
  -9  -8  16      589.02      569.20     37.39 o 
  -8  -8  16       96.75      131.61     25.37 o 
  -7  -8  16       51.82       53.66     16.78 o 
  -6  -8  16       19.13       22.16     16.28 o 
  -5  -8  16      308.86      279.67     23.48 o 
  -4  -8  16      204.06      202.98     23.67 o 
  -3  -8  16      565.25      627.39     37.35 o 
  -2  -8  16     1567.96     1520.48     84.61 o 
  -1  -8  16      303.21      304.34     29.13 o 
   0  -8  16      669.24      689.05     45.40 o 
   1  -8  16        3.50       46.41     28.59 o 
  -9  -7  16      838.52      823.34     43.76 o 
  -8  -7  16      646.22      631.39     36.03 o 
  -7  -7  16      111.68      152.97     40.76 o 
  -6  -7  16      292.33      360.24     28.53 o 
  -5  -7  16     1973.03     1922.39     92.59 o 
  -4  -7  16       10.24       25.58     12.78 o 
  -3  -7  16       85.63      116.01     20.50 o 
  -2  -7  16      286.24      245.70     25.94 o 
  -1  -7  16      307.30      301.03     36.65 o 
   0  -7  16       10.10       40.23     23.87 o 
   1  -7  16       24.86       34.09     35.99 o 
   2  -7  16      420.77      513.17     34.05 o 
 -10  -6  16      229.17      241.48     25.29 o 
  -9  -6  16       76.06      105.35     21.10 o 
  -8  -6  16      246.94      275.37     23.96 o 
  -7  -6  16      178.07      226.75     21.19 o 
  -6  -6  16      215.55      198.79     22.84 o 
  -5  -6  16      379.49      413.86     22.40 o 
  -4  -6  16       50.75       22.01     13.92 o 
  -3  -6  16     1069.74      961.30     44.30 o 
  -2  -6  16      262.44      250.43     18.48 o 
  -1  -6  16      152.15      119.64     17.17 o 
   0  -6  16      389.42      445.51     28.92 o 
   1  -6  16      390.25      377.83     27.43 o 
   2  -6  16       10.37       35.68     24.73 o 
   3  -6  16        6.58      -24.72     37.85 o 
 -11  -5  16     1272.23     1384.33     80.40 o 
 -10  -5  16       44.41       75.45     21.00 o 
  -9  -5  16      558.30      474.79     30.06 o 
  -8  -5  16     1243.61     1259.15     54.06 o 
  -7  -5  16      867.02      819.13     37.95 o 
  -6  -5  16       52.55       60.51     15.12 o 
  -5  -5  16      826.46      886.36     37.01 o 
  -4  -5  16       77.34       74.57     19.77 o 
  -3  -5  16      139.35      183.67     30.36 o 
  -2  -5  16       70.68       65.73     13.41 o 
  -1  -5  16     1309.14     1252.92     56.93 o 
   0  -5  16      425.04      448.00     27.30 o 
   1  -5  16      221.70      207.93     21.21 o 
   2  -5  16      598.00      601.17     36.47 o 
   3  -5  16      478.03      547.59     45.50 o 
 -11  -4  16      290.74      280.33     41.27 o 
 -10  -4  16        0.59       -9.40     29.86 o 
  -9  -4  16       24.46       29.47     16.62 o 
  -8  -4  16      324.65      402.90     23.97 o 
  -7  -4  16      212.94      215.87     16.52 o 
  -6  -4  16      119.77      106.16     13.11 o 
  -5  -4  16     1480.27     1438.41     55.98 o 
  -4  -4  16      327.45      276.82     20.27 o 
  -3  -4  16      755.86      674.33     36.61 o 
  -2  -4  16      466.04      442.71     20.96 o 
  -1  -4  16      678.90      657.19     28.20 o 
   0  -4  16        8.10       -3.62     13.04 o 
   1  -4  16      526.55      578.26     50.72 o 
   2  -4  16       13.84      -24.73     19.05 o 
   3  -4  16       17.46       31.32     20.37 o 
 -11  -3  16       39.65       73.66     20.80 o 
 -10  -3  16      572.82      578.34     28.17 o 
  -9  -3  16        2.91       -1.12     17.77 o 
  -8  -3  16      187.90      210.83     21.88 o 
  -7  -3  16     1092.17     1072.79     42.94 o 
  -6  -3  16      700.05      724.17     30.93 o 
  -5  -3  16      697.63      686.40     32.26 o 
  -4  -3  16       31.29       14.97     16.18 o 
  -3  -3  16       10.67      -25.63     17.09 o 
  -2  -3  16       80.51       81.29     14.02 o 
  -1  -3  16       55.32       11.22      9.83 o 
   0  -3  16      335.21      358.23     22.93 o 
   1  -3  16       51.29       86.11     18.65 o 
   2  -3  16       39.23       -3.78     16.37 o 
   3  -3  16      255.83      248.38     49.07 o 
   4  -3  16        1.45       17.56     34.30 o 
 -11  -2  16      362.83      381.40     27.27 o 
 -10  -2  16      348.89      347.80     23.11 o 
  -9  -2  16       80.33       66.46     21.59 o 
  -8  -2  16        5.01       16.12     11.28 o 
  -7  -2  16      193.54      209.39     26.61 o 
  -6  -2  16       59.32       85.70     12.11 o 
  -5  -2  16       56.04       54.66     13.60 o 
  -4  -2  16      565.73      571.24     28.06 o 
  -3  -2  16      125.03      144.90     14.70 o 
  -2  -2  16      448.18      462.96     26.28 o 
  -1  -2  16       52.10       84.42     10.16 o 
   0  -2  16        3.36       36.86     15.87 o 
   1  -2  16      655.32      680.43     36.98 o 
   2  -2  16      478.27      489.54     31.55 o 
   3  -2  16      441.50      423.30     65.95 o 
   4  -2  16       41.30       71.90     25.17 o 
 -11  -1  16      391.87      427.62     59.27 o 
 -10  -1  16      578.44      653.12     37.35 o 
  -9  -1  16       79.95       90.44     19.47 o 
  -8  -1  16      105.59      103.04     15.62 o 
  -7  -1  16     2296.00     2218.37     95.59 o 
  -6  -1  16        8.04        7.40     11.03 o 
  -5  -1  16        0.40        8.61      9.20 o 
  -4  -1  16      383.99      335.31     23.27 o 
  -3  -1  16      207.75      185.58     17.26 o 
  -2  -1  16       76.73      113.81     28.47 o 
  -1  -1  16      790.33      770.86     34.62 o 
   0  -1  16     1079.15     1096.67     55.62 o 
   1  -1  16       45.94       52.04     15.51 o 
   2  -1  16       27.80       52.65     18.63 o 
   3  -1  16      197.82      244.37     24.28 o 
 -11   0  16      148.83      116.77     30.28 o 
 -10   0  16      305.85      322.52     32.57 o 
  -9   0  16       32.86       44.36     24.50 o 
  -8   0  16       72.92       58.48     13.73 o 
  -7   0  16      117.74      109.07     14.80 o 
  -6   0  16     1127.70     1129.81     48.10 o 
  -5   0  16      230.07      264.40     15.92 o 
  -4   0  16       18.89       43.22     21.70 o 
  -3   0  16       36.20       48.52     14.39 o 
  -2   0  16      484.90      485.70     20.29 o 
  -1   0  16     1987.85     1965.36     78.53 o 
   0   0  16       43.07       45.87     24.48 o 
   1   0  16      211.96      205.52     26.62 o 
   2   0  16      188.62      233.41     24.46 o 
   3   0  16      426.03      449.98     32.45 o 
 -11   1  16       39.42       72.05     83.47 o 
 -10   1  16      134.93      156.00     19.27 o 
  -9   1  16      807.37      852.27     42.51 o 
  -8   1  16       48.88       82.92     18.68 o 
  -7   1  16      154.40      176.77     21.39 o 
  -6   1  16      129.33      165.71     16.02 o 
  -5   1  16        0.43       -5.31     13.77 o 
  -4   1  16      554.22      476.87     28.11 o 
  -3   1  16      577.99      542.33     31.71 o 
  -2   1  16     1727.83     1630.68     58.53 o 
  -1   1  16      843.52      821.53     34.02 o 
   0   1  16        6.46        9.97     14.88 o 
   1   1  16      773.93      773.52     43.65 o 
   2   1  16        0.56        4.05     18.53 o 
   3   1  16       46.20       41.91     30.09 o 
 -11   2  16      614.32      546.86     36.20 o 
 -10   2  16      138.08      126.75     33.74 o 
  -9   2  16       46.15       38.87     32.94 o 
  -8   2  16      127.24      147.22     21.25 o 
  -7   2  16        5.63       18.24     14.85 o 
  -6   2  16      185.43      212.26     17.59 o 
  -5   2  16       99.01      121.47     13.21 o 
  -4   2  16      646.36      645.17     34.51 o 
  -3   2  16      238.49      298.65     24.18 o 
  -2   2  16      214.19      196.12     15.00 o 
  -1   2  16        2.81      -11.76     13.57 o 
   0   2  16      706.37      708.16     40.30 o 
   1   2  16        2.12       12.15     18.37 o 
   2   2  16      173.09      160.47     22.72 o 
   3   2  16        0.34       -6.53     50.32 o 
 -10   3  16      138.47      178.63     36.31 o 
  -9   3  16     1054.68     1139.29     47.01 o 
  -8   3  16      206.22      244.57     25.44 o 
  -7   3  16      190.29      200.84     17.03 o 
  -6   3  16      231.78      287.42     28.63 o 
  -5   3  16       17.92       51.14     25.52 o 
  -4   3  16        0.36       -6.04     19.70 o 
  -3   3  16      450.45      413.80     21.32 o 
  -2   3  16       34.43       35.58     21.02 o 
  -1   3  16     1530.01     1412.76     64.56 o 
   0   3  16      304.04      310.02     23.28 o 
   1   3  16        3.44      -23.58     37.30 o 
   2   3  16      179.58      195.50     25.02 o 
 -10   4  16      255.82      241.45     25.50 o 
  -9   4  16        0.63      -31.77     25.79 o 
  -8   4  16       44.23       52.58     22.60 o 
  -7   4  16       19.90       51.43     46.12 o 
  -6   4  16      299.88      302.93     39.10 o 
  -5   4  16      125.70      144.75     16.12 o 
  -4   4  16      200.11      232.64     34.26 o 
  -3   4  16       63.75       66.89     27.04 o 
  -2   4  16      329.59      337.09     23.31 o 
  -1   4  16       65.11       82.79     17.75 o 
   0   4  16      220.55      245.77     22.15 o 
   1   4  16        0.66      -32.14     25.66 o 
  -9   5  16     1269.76     1242.33     55.98 o 
  -8   5  16      278.13      317.30     21.27 o 
  -7   5  16        0.29      -25.52     17.01 o 
  -6   5  16       43.74       57.51     27.47 o 
  -5   5  16       49.86       66.24     22.22 o 
  -4   5  16       75.42       86.77     18.98 o 
  -3   5  16      308.38      320.22     28.91 o 
  -2   5  16       47.50       35.29     16.92 o 
  -1   5  16      514.29      514.17     39.98 o 
   0   5  16        2.12       14.90     17.96 o 
  -7   6  16      183.06      213.45     24.67 o 
  -6   6  16        0.48       30.08     21.72 o 
  -5   6  16       74.43      104.09     29.44 o 
  -4   6  16      332.11      366.10     26.61 o 
  -3   6  16      187.36      157.11     35.15 o 
  -2   6  16      461.59      439.08     35.56 o 
  -1   6  16        0.87      -33.39     28.73 o 
  -5  -9  17      490.85      479.63     45.24 o 
  -4  -9  17      276.93      326.87     31.12 o 
  -3  -9  17      158.92      177.90     35.46 o 
  -2  -9  17     1550.70     1639.23     91.85 o 
  -7  -8  17      198.12      163.08     43.85 o 
  -6  -8  17      104.78       80.20     19.99 o 
  -5  -8  17      324.34      236.87     53.32 o 
  -4  -8  17       30.89      -16.10     35.06 o 
  -3  -8  17       44.45       34.01     32.42 o 
  -2  -8  17      362.68      325.36     30.13 o 
  -1  -8  17        0.07      -34.50     23.00 o 
   0  -8  17        4.22      -24.95     23.94 o 
  -8  -7  17       52.04       44.10     21.74 o 
  -7  -7  17      295.05      291.50     24.86 o 
  -6  -7  17       10.41      -14.91     27.35 o 
  -5  -7  17       14.61       40.69     25.42 o 
  -4  -7  17      412.75      414.15     28.14 o 
  -3  -7  17      439.64      368.77     29.64 o 
  -2  -7  17      118.30      126.45     42.82 o 
  -1  -7  17      640.46      656.41     85.08 o 
   0  -7  17      105.48       99.90     24.10 o 
   1  -7  17      163.22      136.90     26.46 o 
  -9  -6  17       36.32       22.44     28.15 o 
  -8  -6  17       15.55       12.79     33.29 o 
  -7  -6  17     1016.31     1000.59     49.71 o 
  -6  -6  17      139.00      184.83     29.83 o 
  -5  -6  17      189.46      213.11     31.33 o 
  -4  -6  17        4.21        5.45     25.02 o 
  -3  -6  17       73.97       99.42     28.35 o 
  -2  -6  17       21.69        5.43     12.99 o 
  -1  -6  17       34.77       29.84     17.49 o 
   0  -6  17       96.84      119.78     45.51 o 
   1  -6  17        3.97      -10.38     19.31 o 
 -10  -5  17      582.74      556.18     37.85 o 
  -9  -5  17        6.45       20.08     19.23 o 
  -8  -5  17        0.09        9.23     18.81 o 
  -7  -5  17      631.36      680.07     36.81 o 
  -6  -5  17     1144.28     1149.49     50.00 o 
  -5  -5  17        0.42       15.68     27.66 o 
  -4  -5  17     1002.84     1074.91     54.79 o 
  -3  -5  17       51.69       22.22     27.83 o 
  -2  -5  17      141.96      144.63     20.50 o 
  -1  -5  17      579.04      662.07     37.33 o 
   0  -5  17      221.06      199.46     21.00 o 
   1  -5  17       30.12       -7.49     18.22 o 
   2  -5  17      663.37      632.83     39.06 o 
 -10  -4  17      317.72      369.48     35.74 o 
  -9  -4  17      950.44     1012.72     55.11 o 
  -8  -4  17        8.25      -24.80     18.18 o 
  -7  -4  17       81.59       55.20     15.54 o 
  -6  -4  17     1040.17      981.54     47.05 o 
  -5  -4  17      192.84      155.96     16.12 o 
  -4  -4  17       62.83       34.73     20.36 o 
  -3  -4  17       14.95       23.99     17.94 o 
  -2  -4  17      240.64      278.10     26.56 o 
  -1  -4  17      120.73       67.19     30.64 o 
   0  -4  17        2.57       40.28     25.25 o 
   1  -4  17      936.46      888.66     48.34 o 
   2  -4  17       88.72      124.53     26.43 o 
 -10  -3  17       11.58      -11.20     20.69 o 
  -9  -3  17     1346.24     1376.87     63.39 o 
  -8  -3  17      183.91      170.75     18.61 o 
  -7  -3  17       41.90       27.36     15.07 o 
  -6  -3  17     1627.60     1666.39     74.21 o 
  -5  -3  17      473.58      425.75     25.20 o 
  -4  -3  17      630.85      676.92     35.63 o 
  -3  -3  17      687.50      729.71     46.20 o 
  -2  -3  17       74.71       74.45     22.02 o 
  -1  -3  17       79.34       99.22     15.10 o 
   0  -3  17      757.43      808.13     44.22 o 
   1  -3  17        9.44       -8.87     18.80 o 
   2  -3  17      155.57      154.40     24.17 o 
 -11  -2  17        5.19       -5.23     27.14 o 
 -10  -2  17      152.74      137.09     41.97 o 
  -9  -2  17      414.05      442.94     25.54 o 
  -8  -2  17       39.39       40.61     22.87 o 
  -7  -2  17      127.60       78.69     20.92 o 
  -6  -2  17     1665.53     1626.05     71.68 o 
  -5  -2  17       16.23       10.52     19.37 o 
  -4  -2  17       54.70       89.29     14.86 o 
  -3  -2  17      115.31      119.20     14.89 o 
  -2  -2  17      198.57      223.65     18.34 o 
  -1  -2  17       77.25      113.73     13.75 o 
   0  -2  17        0.16        9.83     13.72 o 
   1  -2  17      330.85      350.52     26.71 o 
   2  -2  17      112.14      120.93     23.57 o 
 -11  -1  17       22.00       25.15     19.68 o 
 -10  -1  17      271.99      270.84     20.76 o 
  -9  -1  17       67.21       17.89     15.08 o 
  -8  -1  17        6.88       -9.52     24.31 o 
  -7  -1  17        1.82       35.42     19.35 o 
  -6  -1  17       18.99       39.74     14.11 o 
  -5  -1  17      941.40      901.97     40.60 o 
  -4  -1  17        2.04       11.15     18.74 o 
  -3  -1  17      290.62      299.77     33.14 o 
  -2  -1  17      438.88      502.31     34.74 o 
  -1  -1  17      145.40      133.54     28.92 o 
   0  -1  17      955.90     1014.62     52.78 o 
   1  -1  17       37.99       60.50     17.93 o 
   2  -1  17        5.41        6.57     18.54 o 
 -11   0  17      887.32      950.14     51.96 o 
 -10   0  17       14.63       -2.17     18.84 o 
  -9   0  17       29.84       44.23     15.60 o 
  -8   0  17      639.22      692.42     35.82 o 
  -7   0  17        0.81       22.56     17.28 o 
  -6   0  17      460.02      457.21     24.50 o 
  -5   0  17      794.37      779.97     37.49 o 
  -4   0  17       55.14       32.99     15.74 o 
  -3   0  17      103.58      105.83     24.96 o 
  -2   0  17       60.54       62.74     37.99 o 
  -1   0  17       34.05       -9.50     28.88 o 
   0   0  17     1612.45     1628.76     80.02 o 
   1   0  17        5.29       -2.99     17.92 o 
   2   0  17     1490.99     1573.20     78.89 o 
 -10   1  17      353.20      325.86     35.10 o 
  -9   1  17        0.42        3.84     17.75 o 
  -8   1  17       30.82       12.67     19.50 o 
  -7   1  17       59.79       49.55     20.78 o 
  -6   1  17       21.54       35.08     21.26 o 
  -5   1  17      442.36      487.53     26.77 o 
  -4   1  17      531.18      488.91     29.10 o 
  -3   1  17     1039.25      961.54     51.55 o 
  -2   1  17      116.90      146.57     20.56 o 
  -1   1  17        3.19        8.17     14.80 o 
   0   1  17      279.16      296.98     25.10 o 
   1   1  17     1031.50     1006.72     53.82 o 
   2   1  17       30.82       44.27     29.21 o 
 -10   2  17        9.35      -16.16     20.46 o 
  -9   2  17      176.97      180.42     35.01 o 
  -8   2  17      252.30      281.87     19.90 o 
  -7   2  17        2.43       -6.26     23.99 o 
  -6   2  17        0.76       43.79     22.84 o 
  -5   2  17      191.31      211.29     18.96 o 
  -4   2  17      157.89      224.86     21.01 o 
  -3   2  17      232.77      188.87     21.62 o 
  -2   2  17     1205.02     1135.21     53.42 o 
  -1   2  17      492.03      506.76     29.71 o 
   0   2  17       15.23       34.62     19.10 o 
   1   2  17      685.16      679.94     41.01 o 
  -9   3  17      383.34      446.12     31.01 o 
  -8   3  17        0.34       67.34     26.18 o 
  -7   3  17       14.97       29.06     21.08 o 
  -6   3  17      272.88      274.82     29.31 o 
  -5   3  17        8.31        5.82     17.14 o 
  -4   3  17      249.61      276.85     23.48 o 
  -3   3  17      299.23      320.37     22.26 o 
  -2   3  17      411.35      444.59     27.30 o 
  -1   3  17       12.11       49.58     30.10 o 
   0   3  17       26.73        3.78     22.53 o 
  -8   4  17      861.58      856.23     45.41 o 
  -7   4  17      108.63      119.67     31.18 o 
  -6   4  17       29.58       24.91     20.26 o 
  -5   4  17       90.15       54.01     35.77 o 
  -4   4  17       90.79       79.50     29.10 o 
  -3   4  17        6.94        9.26     21.88 o 
  -2   4  17      110.49       95.39     34.42 o 
  -1   4  17       55.34      120.12     33.51 o 
  -7   5  17       63.93       64.05     38.82 o 
  -6   5  17       43.71       59.62     32.69 o 
  -5   5  17      158.52      136.96     36.85 o 
  -4   5  17        2.02        7.88     35.99 o 
  -3   5  17      987.05      960.00     47.97 o 
  -2   5  17        3.14       35.84     18.96 o 
  -5  -8  18       35.48       64.89     31.25 o 
  -4  -8  18       25.08       31.91     65.33 o 
  -3  -8  18      424.25      414.72     35.17 o 
  -7  -7  18       27.93       -4.97     30.63 o 
  -6  -7  18      476.25      377.15     30.48 o 
  -5  -7  18       67.59       90.60     24.98 o 
  -4  -7  18        2.65       84.01     62.26 o 
  -3  -7  18      211.46      243.69     32.34 o 
  -2  -7  18       10.90      -38.30     25.53 o 
  -1  -7  18       69.98       83.00     24.13 o 
  -8  -6  18        1.21       -8.82     20.55 o 
  -7  -6  18       13.85       70.50     40.36 o 
  -6  -6  18      354.52      431.69     36.14 o 
  -5  -6  18       11.81       39.38     40.68 o 
  -4  -6  18      115.35      198.15     32.10 o 
  -3  -6  18      351.84      388.31     40.39 o 
  -2  -6  18      126.75      141.46     21.18 o 
  -1  -6  18       78.29      126.84     30.57 o 
   0  -6  18      716.04      717.43     47.46 o 
  -9  -5  18      891.22      949.84     77.57 o 
  -8  -5  18      468.31      521.70     36.11 o 
  -7  -5  18       19.30       22.25     25.65 o 
  -6  -5  18      272.15      225.22     24.24 o 
  -5  -5  18      370.73      328.61     32.55 o 
  -4  -5  18        2.80       16.55     31.92 o 
  -3  -5  18        0.03       17.16     23.88 o 
  -2  -5  18      195.60      219.03     21.85 o 
  -1  -5  18      339.79      361.04     26.79 o 
   0  -5  18       90.31      119.61     32.02 o 
  -9  -4  18      196.06      247.86     29.39 o 
  -8  -4  18      245.37      251.25     25.02 o 
  -7  -4  18       10.72      -15.37     18.36 o 
  -6  -4  18      276.18      247.33     24.60 o 
  -5  -4  18      729.10      802.79     41.83 o 
  -4  -4  18       80.22      125.74     24.25 o 
  -3  -4  18      641.68      660.60     43.47 o 
  -2  -4  18       46.16      108.05     26.08 o 
  -1  -4  18      105.16      133.58     17.89 o 
   0  -4  18       19.07       55.21     20.52 o 
   1  -4  18      757.60      761.45     44.36 o 
  -9  -3  18      175.22      208.90     41.05 o 
  -8  -3  18     1322.93     1281.84     64.83 o
[truncated: 6,402 more chars]
